# Supplementary material for: Density Functional Theory-Based Studies Predict Carbon Nanotubes as Effective Mycolactone Inhibitors
Source: Molecules. 2022 Jul 11;27(14):4440. doi: 10.3390/molecules27144440 (PMC9316911; doi:10.3390/molecules27144440)
Supplement: Supplementary file 1 [file molecules-27-04440-s001.zip]

Archive with 7 entries (7 files):
- B1.txt
- B2.txt
- BNNT (5, 5).txt
- C1.txt
- C2.txt
- CNT(5,5).txt
- Supplementary_File_1.pdf
