# Supplementary material for: Density Functional Theory-Based Studies Predict Carbon Nanotubes as Effective Mycolactone Inhibitors
Source: Molecules. 2022 Jul 11;27(14):4440. doi: 10.3390/molecules27144440 (PMC9316911; doi:10.3390/molecules27144440)
Supplement: Supplementary file 1 [file molecules-27-04440-s001.zip › B1.txt]

    ATOMIC POSITIONS in crystal coordinates for the B1- Mycolactone on a center of BNNT’s surface structure used in the manuscript

B            3.5090000000       0.0000000000      28.0070000000 
B            3.5090000000       0.0000000000      22.9150000000 
N            3.4330000000       0.7300000000      24.1880000000 
B            3.5090000000       0.0000000000      25.4610000000 
B            2.8390000000       2.0630000000      26.7340000000 
N            3.4330000000       0.7300000000      26.7340000000 
N            2.3480000000       2.6080000000      28.0070000000 
B            3.5090000000       0.0000000000      17.8230000000 
N            3.4330000000       0.7300000000      19.0960000000 
B            3.5090000000       0.0000000000      20.3690000000 
B            2.8390000000       2.0630000000      21.6420000000 
N            3.4330000000       0.7300000000      21.6420000000 
N            2.3480000000       2.6080000000      22.9150000000 
B            2.8390000000       2.0630000000      24.1880000000 
B            1.0840000000       3.3380000000      25.4610000000 
N            2.3480000000       2.6080000000      25.4610000000 
N            0.3670000000       3.4900000000      26.7340000000 
B            1.0840000000       3.3380000000      28.0070000000 
B            3.5090000000       0.0000000000      12.7310000000 
N            3.4330000000       0.7300000000      14.0040000000 
B            3.5090000000       0.0000000000      15.2770000000 
B            2.8390000000       2.0630000000      16.5500000000 
N            3.4330000000       0.7300000000      16.5500000000 
N            2.3480000000       2.6080000000      17.8230000000 
B            2.8390000000       2.0630000000      19.0960000000 
B            1.0840000000       3.3380000000      20.3690000000 
N            2.3480000000       2.6080000000      20.3690000000 
N            0.3670000000       3.4900000000      21.6420000000 
B            1.0840000000       3.3380000000      22.9150000000 
B           -1.0840000000       3.3380000000      24.1880000000 
N            0.3670000000       3.4900000000      24.1880000000 
N           -1.7550000000       3.0390000000      25.4610000000 
B           -1.0840000000       3.3380000000      26.7340000000 
B           -2.8390000000       2.0630000000      28.0070000000 
N           -1.7550000000       3.0390000000      28.0070000000 
B            3.5090000000       0.0000000000       7.6380000000 
N            3.4330000000       0.7300000000       8.9110000000 
B            3.5090000000       0.0000000000      10.1840000000 
B            2.8390000000       2.0630000000      11.4580000000 
N            3.4330000000       0.7300000000      11.4580000000 
N            2.3480000000       2.6080000000      12.7310000000 
B            2.8390000000       2.0630000000      14.0040000000 
B            1.0840000000       3.3380000000      15.2770000000 
N            2.3480000000       2.6080000000      15.2770000000 
N            0.3670000000       3.4900000000      16.5500000000 
B            1.0840000000       3.3380000000      17.8230000000 
B           -1.0840000000       3.3380000000      19.0960000000 
N            0.3670000000       3.4900000000      19.0960000000 
N           -1.7550000000       3.0390000000      20.3690000000 
B           -1.0840000000       3.3380000000      21.6420000000 
B           -2.8390000000       2.0630000000      22.9150000000 
N           -1.7550000000       3.0390000000      22.9150000000 
N           -3.2060000000       1.4270000000      24.1880000000 
B           -2.8390000000       2.0630000000      25.4610000000 
B           -3.5090000000       0.0000000000      26.7340000000 
N           -3.2060000000       1.4270000000      26.7340000000 
N           -3.4330000000      -0.7300000000      28.0070000000 
B            3.5090000000       0.0000000000       2.5460000000 
N            3.4330000000       0.7300000000       3.8190000000 
B            3.5090000000       0.0000000000       5.0920000000 
B            2.8390000000       2.0630000000       6.3650000000 
N            3.4330000000       0.7300000000       6.3650000000 
N            2.3480000000       2.6080000000       7.6380000000 
B            2.8390000000       2.0630000000       8.9110000000 
B            1.0840000000       3.3380000000      10.1840000000 
N            2.3480000000       2.6080000000      10.1840000000 
N            0.3670000000       3.4900000000      11.4580000000 
B            1.0840000000       3.3380000000      12.7310000000 
B           -1.0840000000       3.3380000000      14.0040000000 
N            0.3670000000       3.4900000000      14.0040000000 
N           -1.7550000000       3.0390000000      15.2770000000 
B           -1.0840000000       3.3380000000      16.5500000000 
B           -2.8390000000       2.0630000000      17.8230000000 
N           -1.7550000000       3.0390000000      17.8230000000 
N           -3.2060000000       1.4270000000      19.0960000000 
B           -2.8390000000       2.0630000000      20.3690000000 
B           -3.5090000000       0.0000000000      21.6420000000 
N           -3.2060000000       1.4270000000      21.6420000000 
N           -3.4330000000      -0.7300000000      22.9150000000 
B           -3.5090000000       0.0000000000      24.1880000000 
B           -2.8390000000      -2.0630000000      25.4610000000 
N           -3.4330000000      -0.7300000000      25.4610000000 
N           -2.3480000000      -2.6080000000      26.7340000000 
B           -2.8390000000      -2.0630000000      28.0070000000 
B            3.5090000000       0.0000000000       0.0000000000 
B            2.8390000000       2.0630000000       1.2730000000 
N            3.4330000000       0.7300000000       1.2730000000 
N            2.3480000000       2.6080000000       2.5460000000 
B            2.8390000000       2.0630000000       3.8190000000 
B            1.0840000000       3.3380000000       5.0920000000 
N            2.3480000000       2.6080000000       5.0920000000 
N            0.3670000000       3.4900000000       6.3650000000 
B            1.0840000000       3.3380000000       7.6380000000 
B           -1.0840000000       3.3380000000       8.9110000000 
N            0.3670000000       3.4900000000       8.9110000000 
N           -1.7550000000       3.0390000000      10.1840000000 
B           -1.0840000000       3.3380000000      11.4580000000 
B           -2.8390000000       2.0630000000      12.7310000000 
N           -1.7550000000       3.0390000000      12.7310000000 
N           -3.2060000000       1.4270000000      14.0040000000 
B           -2.8390000000       2.0630000000      15.2770000000 
B           -3.5090000000       0.0000000000      16.5500000000 
N           -3.2060000000       1.4270000000      16.5500000000 
N           -3.4330000000      -0.7300000000      17.8230000000 
B           -3.5090000000       0.0000000000      19.0960000000 
B           -2.8390000000      -2.0630000000      20.3690000000 
N           -3.4330000000      -0.7300000000      20.3690000000 
N           -2.3480000000      -2.6080000000      21.6420000000 
B           -2.8390000000      -2.0630000000      22.9150000000 
B           -1.0840000000      -3.3380000000      24.1880000000 
N           -2.3480000000      -2.6080000000      24.1880000000 
N           -0.3670000000      -3.4900000000      25.4610000000 
B           -1.0840000000      -3.3380000000      26.7340000000 
B            1.0840000000      -3.3380000000      28.0070000000 
N           -0.3670000000      -3.4900000000      28.0070000000 
B            1.0840000000       3.3380000000       0.0000000000 
N            2.3480000000       2.6080000000       0.0000000000 
N            0.3670000000       3.4900000000       1.2730000000 
B            1.0840000000       3.3380000000       2.5460000000 
B           -1.0840000000       3.3380000000       3.8190000000 
N            0.3670000000       3.4900000000       3.8190000000 
N           -1.7550000000       3.0390000000       5.0920000000 
B           -1.0840000000       3.3380000000       6.3650000000 
B           -2.8390000000       2.0630000000       7.6380000000 
N           -1.7550000000       3.0390000000       7.6380000000 
N           -3.2060000000       1.4270000000       8.9110000000 
B           -2.8390000000       2.0630000000      10.1840000000 
B           -3.5090000000       0.0000000000      11.4580000000 
N           -3.2060000000       1.4270000000      11.4580000000 
N           -3.4330000000      -0.7300000000      12.7310000000 
B           -3.5090000000       0.0000000000      14.0040000000 
B           -2.8390000000      -2.0630000000      15.2770000000 
N           -3.4330000000      -0.7300000000      15.2770000000 
N           -2.3480000000      -2.6080000000      16.5500000000 
B           -2.8390000000      -2.0630000000      17.8230000000 
B           -1.0840000000      -3.3380000000      19.0960000000 
N           -2.3480000000      -2.6080000000      19.0960000000 
N           -0.3670000000      -3.4900000000      20.3690000000 
B           -1.0840000000      -3.3380000000      21.6420000000 
B            1.0840000000      -3.3380000000      22.9150000000 
N           -0.3670000000      -3.4900000000      22.9150000000 
N            1.7550000000      -3.0390000000      24.1880000000 
B            1.0840000000      -3.3380000000      25.4610000000 
B            2.8390000000      -2.0630000000      26.7340000000 
N            1.7550000000      -3.0390000000      26.7340000000 
N            3.2060000000      -1.4270000000      28.0070000000 
N           -1.7550000000       3.0390000000       0.0000000000 
B           -1.0840000000       3.3380000000       1.2730000000 
B           -2.8390000000       2.0630000000       2.5460000000 
N           -1.7550000000       3.0390000000       2.5460000000 
N           -3.2060000000       1.4270000000       3.8190000000 
B           -2.8390000000       2.0630000000       5.0920000000 
B           -3.5090000000       0.0000000000       6.3650000000 
N           -3.2060000000       1.4270000000       6.3650000000 
N           -3.4330000000      -0.7300000000       7.6380000000 
B           -3.5090000000       0.0000000000       8.9110000000 
B           -2.8390000000      -2.0630000000      10.1840000000 
N           -3.4330000000      -0.7300000000      10.1840000000 
N           -2.3480000000      -2.6080000000      11.4580000000 
B           -2.8390000000      -2.0630000000      12.7310000000 
B           -1.0840000000      -3.3380000000      14.0040000000 
N           -2.3480000000      -2.6080000000      14.0040000000 
N           -0.3670000000      -3.4900000000      15.2770000000 
B           -1.0840000000      -3.3380000000      16.5500000000 
B            1.0840000000      -3.3380000000      17.8230000000 
N           -0.3670000000      -3.4900000000      17.8230000000 
N            1.7550000000      -3.0390000000      19.0960000000 
B            1.0840000000      -3.3380000000      20.3690000000 
B            2.8390000000      -2.0630000000      21.6420000000 
N            1.7550000000      -3.0390000000      21.6420000000 
N            3.2060000000      -1.4270000000      22.9150000000 
B            2.8390000000      -2.0630000000      24.1880000000 
N            3.2060000000      -1.4270000000      25.4610000000 
B           -2.8390000000       2.0630000000       0.0000000000 
B           -3.5090000000       0.0000000000       1.2730000000 
N           -3.2060000000       1.4270000000       1.2730000000 
N           -3.4330000000      -0.7300000000       2.5460000000 
B           -3.5090000000       0.0000000000       3.8190000000 
B           -2.8390000000      -2.0630000000       5.0920000000 
N           -3.4330000000      -0.7300000000       5.0920000000 
N           -2.3480000000      -2.6080000000       6.3650000000 
B           -2.8390000000      -2.0630000000       7.6380000000 
B           -1.0840000000      -3.3380000000       8.9110000000 
N           -2.3480000000      -2.6080000000       8.9110000000 
N           -0.3670000000      -3.4900000000      10.1840000000 
B           -1.0840000000      -3.3380000000      11.4580000000 
B            1.0840000000      -3.3380000000      12.7310000000 
N           -0.3670000000      -3.4900000000      12.7310000000 
N            1.7550000000      -3.0390000000      14.0040000000 
B            1.0840000000      -3.3380000000      15.2770000000 
B            2.8390000000      -2.0630000000      16.5500000000 
N            1.7550000000      -3.0390000000      16.5500000000 
N            3.2060000000      -1.4270000000      17.8230000000 
B            2.8390000000      -2.0630000000      19.0960000000 
N            3.2060000000      -1.4270000000      20.3690000000 
B           -2.8390000000      -2.0630000000       0.0000000000 
N           -3.4330000000      -0.7300000000       0.0000000000 
N           -2.3480000000      -2.6080000000       1.2730000000 
B           -2.8390000000      -2.0630000000       2.5460000000 
B           -1.0840000000      -3.3380000000       3.8190000000 
N           -2.3480000000      -2.6080000000       3.8190000000 
N           -0.3670000000      -3.4900000000       5.0920000000 
B           -1.0840000000      -3.3380000000       6.3650000000 
B            1.0840000000      -3.3380000000       7.6380000000 
N           -0.3670000000      -3.4900000000       7.6380000000 
N            1.7550000000      -3.0390000000       8.9110000000 
B            1.0840000000      -3.3380000000      10.1840000000 
B            2.8390000000      -2.0630000000      11.4580000000 
N            1.7550000000      -3.0390000000      11.4580000000 
N            3.2060000000      -1.4270000000      12.7310000000 
B            2.8390000000      -2.0630000000      14.0040000000 
N            3.2060000000      -1.4270000000      15.2770000000 
N           -0.3670000000      -3.4900000000       0.0000000000 
B           -1.0840000000      -3.3380000000       1.2730000000 
B            1.0840000000      -3.3380000000       2.5460000000 
N           -0.3670000000      -3.4900000000       2.5460000000 
N            1.7550000000      -3.0390000000       3.8190000000 
B            1.0840000000      -3.3380000000       5.0920000000 
B            2.8390000000      -2.0630000000       6.3650000000 
N            1.7550000000      -3.0390000000       6.3650000000 
N            3.2060000000      -1.4270000000       7.6380000000 
B            2.8390000000      -2.0630000000       8.9110000000 
N            3.2060000000      -1.4270000000      10.1840000000 
B            1.0840000000      -3.3380000000       0.0000000000 
B            2.8390000000      -2.0630000000       1.2730000000 
N            1.7550000000      -3.0390000000       1.2730000000 
N            3.2060000000      -1.4270000000       2.5460000000 
B            2.8390000000      -2.0630000000       3.8190000000 
N            3.2060000000      -1.4270000000       5.0920000000 
N            3.2060000000      -1.4270000000       0.0000000000 
C           10.6380000000       0.1210000000       7.2210000000 
C            9.9710000000      -0.7470000000       8.3000000000 
C            8.9030000000       0.0900000000       9.0600000000 
C            8.0040000000      -0.7640000000       9.9820000000 
C            7.1910000000       0.0460000000      11.0050000000 
C            7.9280000000       1.0190000000      11.9390000000 
C            8.9400000000       0.3500000000      12.9050000000 
O           10.0560000000      -0.0390000000      12.1200000000 
C           10.9990000000      -0.7390000000      12.8970000000 
O           10.7430000000      -2.1110000000      12.8820000000 
C           12.4270000000      -0.4320000000      12.4280000000 
C           12.8190000000      -1.0340000000      11.0590000000 
C           12.0360000000      -0.4470000000       9.8570000000 
C           11.0300000000      -1.4460000000       9.2190000000 
O           10.4080000000      -2.1880000000      10.2510000000 
C            9.9070000000      -3.4180000000       9.7800000000 
O           10.9560000000      -4.3160000000       9.5710000000 
C            8.9830000000      -3.9910000000      10.8480000000 
C            8.0330000000      -5.0270000000      10.2720000000 
C            7.2830000000      -5.7040000000      11.4220000000 
C            5.8170000000      -6.0130000000      11.1060000000 
C            4.9020000000      -5.0610000000      11.8770000000 
C            4.8870000000      -5.4590000000      13.3560000000 
C            4.4300000000      -4.3120000000      14.2510000000 
C            4.6480000000      -4.6580000000      15.7200000000 
C            3.5060000000      -5.5300000000      16.2520000000 
C            2.8880000000      -4.9140000000      17.5080000000 
C            1.4500000000      -5.3800000000      17.7270000000 
C            0.8660000000      -5.6650000000      19.1350000000 
C           -0.4820000000      -6.4260000000      18.9840000000 
C           -1.8000000000      -5.6830000000      19.2740000000 
C           -3.0630000000      -6.5400000000      19.2750000000 
O           -1.7130000000      -4.7030000000      20.2730000000 
O            1.8390000000      -6.4260000000      19.8070000000 
O            0.5750000000      -5.0830000000      16.6770000000 
C            3.9850000000      -6.9580000000      16.5190000000 
C            3.4900000000      -5.0510000000      11.2850000000 
C            8.0150000000      -6.9560000000      11.8900000000 
C            9.3700000000       1.2900000000      14.1150000000 
C            8.4900000000       2.5410000000      14.3550000000 
C            9.6480000000       0.5440000000      15.4680000000 
C            8.6330000000      -0.5210000000      15.9620000000 
C            8.8890000000      -1.9150000000      15.3590000000 
C            7.9890000000      -3.0770000000      15.8330000000 
C            8.2250000000      -4.2680000000      14.8940000000 
C            8.2100000000      -3.5090000000      17.3160000000 
C            7.4450000000      -2.6190000000      18.3270000000 
C            7.5020000000      -3.1800000000      19.7650000000 
C            6.4930000000      -2.4720000000      20.6760000000 
O            8.7980000000      -3.0730000000      20.2990000000 
O            9.5800000000      -3.5980000000      17.6250000000 
C            7.1790000000      -0.0520000000      15.9240000000 
C            7.0290000000      -1.6220000000       9.1580000000 
H            9.8810000000       0.4460000000       6.4750000000 
H           11.4200000000      -0.4580000000       6.6840000000 
H           11.0970000000       1.0280000000       7.6660000000 
H            9.4520000000      -1.5510000000       7.7380000000 
H            8.2540000000       0.6190000000       8.3270000000 
H            9.4180000000       0.8780000000       9.6360000000 
H            6.5780000000      -0.6450000000      11.6240000000 
H            7.1100000000       1.4890000000      12.5130000000 
H            8.4150000000       1.8310000000      11.3630000000 
H            8.4300000000      -0.5560000000      13.2800000000 
H           13.1240000000      -0.8330000000      13.1950000000 
H           12.5730000000       0.6700000000      12.4060000000 
H           12.7520000000      -2.1430000000      11.0940000000 
H           13.8980000000      -0.8090000000      10.9070000000 
H           12.7730000000      -0.1620000000       9.0730000000 
H           11.5430000000       0.4990000000      10.1540000000 
H           11.6470000000      -2.1190000000       8.5770000000 
H            8.3940000000      -3.1840000000      11.3380000000 
H            7.3350000000      -4.5290000000       9.5650000000 
H            5.6130000000      -6.0030000000      10.0130000000 
H            4.2600000000      -6.3630000000      13.5110000000 
H            5.0220000000      -3.4040000000      14.0040000000 
H            4.7400000000      -3.7140000000      16.3010000000 
H            3.5320000000      -5.0650000000      18.4030000000 
H            1.1400000000      -4.6050000000      18.5640000000 
H            0.6560000000      -4.8600000000      19.8660000000 
H           -0.5430000000      -7.1150000000      19.8550000000 
H           -0.4690000000      -7.1680000000      18.1560000000 
H           -1.1630000000      -5.5840000000      18.3170000000 
H           -3.1050000000      -7.1490000000      20.2020000000 
H           -3.0710000000      -7.2140000000      18.3930000000 
H           -3.9550000000      -5.8820000000      19.2300000000 
H           -1.6430000000      -5.1920000000      21.1330000000 
H            1.9030000000      -7.3080000000      19.3530000000 
H            0.5680000000      -5.8960000000      16.1110000000 
H            4.4000000000      -7.4090000000      15.5950000000 
H            3.1320000000      -7.5860000000      16.8520000000 
H            4.7710000000      -6.9670000000      17.3050000000 
H            3.5200000000      -4.6370000000      10.2550000000 
H            2.8220000000      -4.4120000000      11.8960000000 
H            3.0690000000      -6.0790000000      11.2530000000 
H            9.0500000000      -6.6940000000      12.1980000000 
H            8.0550000000      -7.7100000000      11.0760000000 
H            7.4920000000      -7.3910000000      12.7680000000 
H           10.3490000000       1.7330000000      13.8230000000 
H            7.4410000000       2.2820000000      14.5890000000 
H            8.5040000000       3.2010000000      13.4620000000 
H            8.8920000000       3.1440000000      15.1970000000 
H            9.7390000000       1.2950000000      16.2820000000 
H           10.6560000000       0.0810000000      15.4250000000 
H            9.9620000000      -2.1890000000      15.4490000000 
H            6.9290000000      -2.7910000000      15.6870000000 
H            9.2720000000      -4.6330000000      14.9740000000 
H            8.0290000000      -3.9700000000      13.8420000000 
H            7.5360000000      -5.1030000000      15.1440000000 
H            7.7830000000      -4.5290000000      17.4290000000 
H            7.8520000000      -1.5870000000      18.3230000000 
H            6.3790000000      -2.5700000000      18.0140000000 
H            7.2260000000      -4.2570000000      19.7430000000 
H            6.6620000000      -1.3730000000      20.6730000000 
H            6.5940000000      -2.8480000000      21.7160000000 
H            5.4590000000      -2.6820000000      20.3290000000 
H            9.0270000000      -2.1080000000      20.3430000000 
H            9.9200000000      -2.6780000000      17.7750000000 
H            7.0940000000       0.9330000000      16.4260000000 
H            6.5250000000      -0.7400000000      16.4860000000 
H            6.8060000000       0.0110000000      14.8820000000 
H            7.5690000000      -2.3650000000       8.5420000000 
H            6.4250000000      -0.9840000000       8.4820000000 
H            6.3450000000      -2.1890000000       9.8250000000 
