# Supplementary material for: Density Functional Theory-Based Studies Predict Carbon Nanotubes as Effective Mycolactone Inhibitors
Source: Molecules. 2022 Jul 11;27(14):4440. doi: 10.3390/molecules27144440 (PMC9316911; doi:10.3390/molecules27144440)
Supplement: Supplementary file 1 [file molecules-27-04440-s001.zip › B2.txt]

    ATOMIC POSITIONS in crystal coordinates for the B2- Mycolactone on a far end of BNNT’s surface structure used in the manuscript

B            3.5090000000       0.0000000000      28.0070000000 
B            3.5090000000       0.0000000000      22.9150000000 
N            3.4330000000       0.7300000000      24.1880000000 
B            3.5090000000       0.0000000000      25.4610000000 
B            2.8390000000       2.0630000000      26.7340000000 
N            3.4330000000       0.7300000000      26.7340000000 
N            2.3480000000       2.6080000000      28.0070000000 
B            3.5090000000       0.0000000000      17.8230000000 
N            3.4330000000       0.7300000000      19.0960000000 
B            3.5090000000       0.0000000000      20.3690000000 
B            2.8390000000       2.0630000000      21.6420000000 
N            3.4330000000       0.7300000000      21.6420000000 
N            2.3480000000       2.6080000000      22.9150000000 
B            2.8390000000       2.0630000000      24.1880000000 
B            1.0840000000       3.3380000000      25.4610000000 
N            2.3480000000       2.6080000000      25.4610000000 
N            0.3670000000       3.4900000000      26.7340000000 
B            1.0840000000       3.3380000000      28.0070000000 
B            3.5090000000       0.0000000000      12.7310000000 
N            3.4330000000       0.7300000000      14.0040000000 
B            3.5090000000       0.0000000000      15.2770000000 
B            2.8390000000       2.0630000000      16.5500000000 
N            3.4330000000       0.7300000000      16.5500000000 
N            2.3480000000       2.6080000000      17.8230000000 
B            2.8390000000       2.0630000000      19.0960000000 
B            1.0840000000       3.3380000000      20.3690000000 
N            2.3480000000       2.6080000000      20.3690000000 
N            0.3670000000       3.4900000000      21.6420000000 
B            1.0840000000       3.3380000000      22.9150000000 
B           -1.0840000000       3.3380000000      24.1880000000 
N            0.3670000000       3.4900000000      24.1880000000 
N           -1.7550000000       3.0390000000      25.4610000000 
B           -1.0840000000       3.3380000000      26.7340000000 
B           -2.8390000000       2.0630000000      28.0070000000 
N           -1.7550000000       3.0390000000      28.0070000000 
B            3.5090000000       0.0000000000       7.6380000000 
N            3.4330000000       0.7300000000       8.9110000000 
B            3.5090000000       0.0000000000      10.1840000000 
B            2.8390000000       2.0630000000      11.4580000000 
N            3.4330000000       0.7300000000      11.4580000000 
N            2.3480000000       2.6080000000      12.7310000000 
B            2.8390000000       2.0630000000      14.0040000000 
B            1.0840000000       3.3380000000      15.2770000000 
N            2.3480000000       2.6080000000      15.2770000000 
N            0.3670000000       3.4900000000      16.5500000000 
B            1.0840000000       3.3380000000      17.8230000000 
B           -1.0840000000       3.3380000000      19.0960000000 
N            0.3670000000       3.4900000000      19.0960000000 
N           -1.7550000000       3.0390000000      20.3690000000 
B           -1.0840000000       3.3380000000      21.6420000000 
B           -2.8390000000       2.0630000000      22.9150000000 
N           -1.7550000000       3.0390000000      22.9150000000 
N           -3.2060000000       1.4270000000      24.1880000000 
B           -2.8390000000       2.0630000000      25.4610000000 
B           -3.5090000000       0.0000000000      26.7340000000 
N           -3.2060000000       1.4270000000      26.7340000000 
N           -3.4330000000      -0.7300000000      28.0070000000 
B            3.5090000000       0.0000000000       2.5460000000 
N            3.4330000000       0.7300000000       3.8190000000 
B            3.5090000000       0.0000000000       5.0920000000 
B            2.8390000000       2.0630000000       6.3650000000 
N            3.4330000000       0.7300000000       6.3650000000 
N            2.3480000000       2.6080000000       7.6380000000 
B            2.8390000000       2.0630000000       8.9110000000 
B            1.0840000000       3.3380000000      10.1840000000 
N            2.3480000000       2.6080000000      10.1840000000 
N            0.3670000000       3.4900000000      11.4580000000 
B            1.0840000000       3.3380000000      12.7310000000 
B           -1.0840000000       3.3380000000      14.0040000000 
N            0.3670000000       3.4900000000      14.0040000000 
N           -1.7550000000       3.0390000000      15.2770000000 
B           -1.0840000000       3.3380000000      16.5500000000 
B           -2.8390000000       2.0630000000      17.8230000000 
N           -1.7550000000       3.0390000000      17.8230000000 
N           -3.2060000000       1.4270000000      19.0960000000 
B           -2.8390000000       2.0630000000      20.3690000000 
B           -3.5090000000       0.0000000000      21.6420000000 
N           -3.2060000000       1.4270000000      21.6420000000 
N           -3.4330000000      -0.7300000000      22.9150000000 
B           -3.5090000000       0.0000000000      24.1880000000 
B           -2.8390000000      -2.0630000000      25.4610000000 
N           -3.4330000000      -0.7300000000      25.4610000000 
N           -2.3480000000      -2.6080000000      26.7340000000 
B           -2.8390000000      -2.0630000000      28.0070000000 
B            3.5090000000       0.0000000000       0.0000000000 
B            2.8390000000       2.0630000000       1.2730000000 
N            3.4330000000       0.7300000000       1.2730000000 
N            2.3480000000       2.6080000000       2.5460000000 
B            2.8390000000       2.0630000000       3.8190000000 
B            1.0840000000       3.3380000000       5.0920000000 
N            2.3480000000       2.6080000000       5.0920000000 
N            0.3670000000       3.4900000000       6.3650000000 
B            1.0840000000       3.3380000000       7.6380000000 
B           -1.0840000000       3.3380000000       8.9110000000 
N            0.3670000000       3.4900000000       8.9110000000 
N           -1.7550000000       3.0390000000      10.1840000000 
B           -1.0840000000       3.3380000000      11.4580000000 
B           -2.8390000000       2.0630000000      12.7310000000 
N           -1.7550000000       3.0390000000      12.7310000000 
N           -3.2060000000       1.4270000000      14.0040000000 
B           -2.8390000000       2.0630000000      15.2770000000 
B           -3.5090000000       0.0000000000      16.5500000000 
N           -3.2060000000       1.4270000000      16.5500000000 
N           -3.4330000000      -0.7300000000      17.8230000000 
B           -3.5090000000       0.0000000000      19.0960000000 
B           -2.8390000000      -2.0630000000      20.3690000000 
N           -3.4330000000      -0.7300000000      20.3690000000 
N           -2.3480000000      -2.6080000000      21.6420000000 
B           -2.8390000000      -2.0630000000      22.9150000000 
B           -1.0840000000      -3.3380000000      24.1880000000 
N           -2.3480000000      -2.6080000000      24.1880000000 
N           -0.3670000000      -3.4900000000      25.4610000000 
B           -1.0840000000      -3.3380000000      26.7340000000 
B            1.0840000000      -3.3380000000      28.0070000000 
N           -0.3670000000      -3.4900000000      28.0070000000 
B            1.0840000000       3.3380000000       0.0000000000 
N            2.3480000000       2.6080000000       0.0000000000 
N            0.3670000000       3.4900000000       1.2730000000 
B            1.0840000000       3.3380000000       2.5460000000 
B           -1.0840000000       3.3380000000       3.8190000000 
N            0.3670000000       3.4900000000       3.8190000000 
N           -1.7550000000       3.0390000000       5.0920000000 
B           -1.0840000000       3.3380000000       6.3650000000 
B           -2.8390000000       2.0630000000       7.6380000000 
N           -1.7550000000       3.0390000000       7.6380000000 
N           -3.2060000000       1.4270000000       8.9110000000 
B           -2.8390000000       2.0630000000      10.1840000000 
B           -3.5090000000       0.0000000000      11.4580000000 
N           -3.2060000000       1.4270000000      11.4580000000 
N           -3.4330000000      -0.7300000000      12.7310000000 
B           -3.5090000000       0.0000000000      14.0040000000 
B           -2.8390000000      -2.0630000000      15.2770000000 
N           -3.4330000000      -0.7300000000      15.2770000000 
N           -2.3480000000      -2.6080000000      16.5500000000 
B           -2.8390000000      -2.0630000000      17.8230000000 
B           -1.0840000000      -3.3380000000      19.0960000000 
N           -2.3480000000      -2.6080000000      19.0960000000 
N           -0.3670000000      -3.4900000000      20.3690000000 
B           -1.0840000000      -3.3380000000      21.6420000000 
B            1.0840000000      -3.3380000000      22.9150000000 
N           -0.3670000000      -3.4900000000      22.9150000000 
N            1.7550000000      -3.0390000000      24.1880000000 
B            1.0840000000      -3.3380000000      25.4610000000 
B            2.8390000000      -2.0630000000      26.7340000000 
N            1.7550000000      -3.0390000000      26.7340000000 
N            3.2060000000      -1.4270000000      28.0070000000 
N           -1.7550000000       3.0390000000       0.0000000000 
B           -1.0840000000       3.3380000000       1.2730000000 
B           -2.8390000000       2.0630000000       2.5460000000 
N           -1.7550000000       3.0390000000       2.5460000000 
N           -3.2060000000       1.4270000000       3.8190000000 
B           -2.8390000000       2.0630000000       5.0920000000 
B           -3.5090000000       0.0000000000       6.3650000000 
N           -3.2060000000       1.4270000000       6.3650000000 
N           -3.4330000000      -0.7300000000       7.6380000000 
B           -3.5090000000       0.0000000000       8.9110000000 
B           -2.8390000000      -2.0630000000      10.1840000000 
N           -3.4330000000      -0.7300000000      10.1840000000 
N           -2.3480000000      -2.6080000000      11.4580000000 
B           -2.8390000000      -2.0630000000      12.7310000000 
B           -1.0840000000      -3.3380000000      14.0040000000 
N           -2.3480000000      -2.6080000000      14.0040000000 
N           -0.3670000000      -3.4900000000      15.2770000000 
B           -1.0840000000      -3.3380000000      16.5500000000 
B            1.0840000000      -3.3380000000      17.8230000000 
N           -0.3670000000      -3.4900000000      17.8230000000 
N            1.7550000000      -3.0390000000      19.0960000000 
B            1.0840000000      -3.3380000000      20.3690000000 
B            2.8390000000      -2.0630000000      21.6420000000 
N            1.7550000000      -3.0390000000      21.6420000000 
N            3.2060000000      -1.4270000000      22.9150000000 
B            2.8390000000      -2.0630000000      24.1880000000 
N            3.2060000000      -1.4270000000      25.4610000000 
B           -2.8390000000       2.0630000000       0.0000000000 
B           -3.5090000000       0.0000000000       1.2730000000 
N           -3.2060000000       1.4270000000       1.2730000000 
N           -3.4330000000      -0.7300000000       2.5460000000 
B           -3.5090000000       0.0000000000       3.8190000000 
B           -2.8390000000      -2.0630000000       5.0920000000 
N           -3.4330000000      -0.7300000000       5.0920000000 
N           -2.3480000000      -2.6080000000       6.3650000000 
B           -2.8390000000      -2.0630000000       7.6380000000 
B           -1.0840000000      -3.3380000000       8.9110000000 
N           -2.3480000000      -2.6080000000       8.9110000000 
N           -0.3670000000      -3.4900000000      10.1840000000 
B           -1.0840000000      -3.3380000000      11.4580000000 
B            1.0840000000      -3.3380000000      12.7310000000 
N           -0.3670000000      -3.4900000000      12.7310000000 
N            1.7550000000      -3.0390000000      14.0040000000 
B            1.0840000000      -3.3380000000      15.2770000000 
B            2.8390000000      -2.0630000000      16.5500000000 
N            1.7550000000      -3.0390000000      16.5500000000 
N            3.2060000000      -1.4270000000      17.8230000000 
B            2.8390000000      -2.0630000000      19.0960000000 
N            3.2060000000      -1.4270000000      20.3690000000 
B           -2.8390000000      -2.0630000000       0.0000000000 
N           -3.4330000000      -0.7300000000       0.0000000000 
N           -2.3480000000      -2.6080000000       1.2730000000 
B           -2.8390000000      -2.0630000000       2.5460000000 
B           -1.0840000000      -3.3380000000       3.8190000000 
N           -2.3480000000      -2.6080000000       3.8190000000 
N           -0.3670000000      -3.4900000000       5.0920000000 
B           -1.0840000000      -3.3380000000       6.3650000000 
B            1.0840000000      -3.3380000000       7.6380000000 
N           -0.3670000000      -3.4900000000       7.6380000000 
N            1.7550000000      -3.0390000000       8.9110000000 
B            1.0840000000      -3.3380000000      10.1840000000 
B            2.8390000000      -2.0630000000      11.4580000000 
N            1.7550000000      -3.0390000000      11.4580000000 
N            3.2060000000      -1.4270000000      12.7310000000 
B            2.8390000000      -2.0630000000      14.0040000000 
N            3.2060000000      -1.4270000000      15.2770000000 
N           -0.3670000000      -3.4900000000       0.0000000000 
B           -1.0840000000      -3.3380000000       1.2730000000 
B            1.0840000000      -3.3380000000       2.5460000000 
N           -0.3670000000      -3.4900000000       2.5460000000 
N            1.7550000000      -3.0390000000       3.8190000000 
B            1.0840000000      -3.3380000000       5.0920000000 
B            2.8390000000      -2.0630000000       6.3650000000 
N            1.7550000000      -3.0390000000       6.3650000000 
N            3.2060000000      -1.4270000000       7.6380000000 
B            2.8390000000      -2.0630000000       8.9110000000 
N            3.2060000000      -1.4270000000      10.1840000000 
B            1.0840000000      -3.3380000000       0.0000000000 
B            2.8390000000      -2.0630000000       1.2730000000 
N            1.7550000000      -3.0390000000       1.2730000000 
N            3.2060000000      -1.4270000000       2.5460000000 
B            2.8390000000      -2.0630000000       3.8190000000 
N            3.2060000000      -1.4270000000       5.0920000000 
N            3.2060000000      -1.4270000000       0.0000000000 
C           -8.1320000000       5.2960000000       0.6580000000 
C           -7.4080000000       5.9080000000       1.8680000000 
C           -6.6340000000       4.8020000000       2.6420000000 
C           -5.6070000000       5.3800000000       3.6430000000 
C           -5.1220000000       4.3990000000       4.7210000000 
C           -6.1620000000       3.6010000000       5.5230000000 
C           -7.0980000000       4.4590000000       6.4190000000 
O           -8.1340000000       4.9610000000       5.5890000000 
C           -9.0070000000       5.7980000000       6.3160000000 
O           -8.4700000000       7.0770000000       6.4840000000 
C          -10.3880000000       5.8580000000       5.6510000000 
C          -10.4420000000       6.6460000000       4.3240000000 
C           -9.6610000000       5.9770000000       3.1660000000 
C           -8.3760000000       6.7510000000       2.7630000000 
O           -7.7130000000       7.1750000000       3.9350000000 
C           -7.0160000000       8.3750000000       3.7140000000 
O           -7.8490000000       9.4540000000       4.0200000000 
C           -5.7990000000       8.3840000000       4.6320000000 
C           -4.9960000000       9.6700000000       4.5250000000 
C           -3.7580000000       9.5950000000       5.4230000000 
C           -2.5500000000       8.9180000000       4.7590000000 
C           -2.0920000000       7.6730000000       5.5290000000 
C           -1.7520000000       8.0280000000       6.9830000000 
C           -1.4880000000       6.7920000000       7.8390000000 
C           -1.4510000000       7.1530000000       9.3210000000 
C           -0.0180000000       7.4140000000       9.8050000000 
C            0.1720000000       6.8690000000      11.2240000000 
C            1.6470000000       6.7720000000      11.6090000000 
C            2.1620000000       6.9990000000      13.0520000000 
C            3.7110000000       7.1450000000      13.0320000000 
C            4.5740000000       5.9690000000      13.5280000000 
C            6.0720000000       6.2300000000      13.6470000000 
O            3.9910000000       5.1990000000      14.5440000000 
O            1.5200000000       8.1680000000      13.5060000000 
O            2.4450000000       6.0490000000      10.7130000000 
C            0.3240000000       8.9070000000       9.7480000000 
C           -0.9000000000       7.0250000000       4.8150000000 
C           -3.3790000000      10.9770000000       5.9380000000 
C           -7.6760000000       3.6760000000       7.6780000000 
C           -7.2010000000       2.2170000000       7.8740000000 
C           -7.6100000000       4.4760000000       9.0220000000 
C           -6.3060000000       5.2390000000       9.3770000000 
C           -6.2730000000       6.6960000000       8.8860000000 
C           -5.2560000000       7.6240000000       9.5880000000 
C           -5.3330000000       9.0010000000       8.9150000000 
C           -5.4490000000       7.7700000000      11.1300000000 
C           -5.0010000000       6.5210000000      11.9330000000 
C           -4.8040000000       6.8100000000      13.4340000000 
C           -4.2650000000       5.5720000000      14.1580000000 
O           -6.0020000000       7.2390000000      14.0340000000 
O           -6.7710000000       8.1390000000      11.4450000000 
C           -5.0190000000       4.4560000000       9.1390000000 
C           -4.3770000000       5.9430000000       2.9140000000 
H           -7.3890000000       4.8850000000      -0.0580000000 
H           -8.7280000000       6.0720000000       0.1310000000 
H           -8.8050000000       4.4700000000       0.9740000000 
H           -6.6730000000       6.6190000000       1.4390000000 
H           -6.1000000000       4.1380000000       1.9280000000 
H           -7.3700000000       4.1630000000       3.1570000000 
H           -4.4490000000       4.9310000000       5.4320000000 
H           -5.5360000000       2.9380000000       6.1430000000 
H           -6.7480000000       2.9310000000       4.8630000000 
H           -6.4860000000       5.3170000000       6.7510000000 
H          -11.0890000000       6.3350000000       6.3680000000 
H          -10.7560000000       4.8230000000       5.4840000000 
H          -10.1170000000       7.6950000000       4.4900000000 
H          -11.5110000000       6.7110000000       4.0260000000 
H          -10.3300000000       5.9340000000       2.2790000000 
H           -9.4400000000       4.9220000000       3.4190000000 
H           -8.7320000000       7.6260000000       2.1630000000 
H           -6.1140000000       8.2180000000       5.6850000000 
H           -4.7340000000       9.9060000000       3.4710000000 
H           -2.7380000000       8.6770000000       3.6890000000 
H           -0.8980000000       8.7310000000       7.0150000000 
H           -2.3060000000       6.0580000000       7.6630000000 
H           -1.9070000000       6.3120000000       9.8920000000 
H           -0.4150000000       7.4600000000      11.9610000000 
H            1.5440000000       6.0580000000      12.5420000000 
H            1.9540000000       6.2880000000      13.8760000000 
H            3.9670000000       7.8380000000      13.8630000000 
H            4.0750000000       7.7420000000      12.1670000000 
H            4.0580000000       6.0410000000      12.5000000000 
H            6.2820000000       6.8310000000      14.5560000000 
H            6.4420000000       6.7750000000      12.7520000000 
H            6.6080000000       5.2610000000      13.7180000000 
H            4.0590000000       5.7430000000      15.3710000000 
H            1.8600000000       8.9290000000      12.9670000000 
H            2.8380000000       6.7310000000      10.1110000000 
H            0.4410000000       9.2370000000       8.7000000000 
H            1.2920000000       9.1070000000      10.2530000000 
H           -0.4660000000       9.5100000000      10.2430000000 
H           -1.1820000000       6.7310000000       3.7820000000 
H           -0.5810000000       6.1090000000       5.3490000000 
H           -0.0420000000       7.7290000000       4.7660000000 
H           -4.2340000000      11.4160000000       6.4940000000 
H           -3.1040000000      11.6440000000       5.0930000000 
H           -2.5180000000      10.8970000000       6.6350000000 
H           -8.7630000000       3.5320000000       7.4840000000 
H           -6.1310000000       2.1480000000       8.1480000000 
H           -7.3800000000       1.6220000000       6.9540000000 
H           -7.7870000000       1.7320000000       8.6830000000 
H           -7.8140000000       3.7840000000       9.8670000000 
H           -8.4590000000       5.1930000000       9.0440000000 
H           -7.2860000000       7.1490000000       8.9300000000 
H           -4.2330000000       7.2450000000       9.3910000000 
H           -6.3310000000       9.4640000000       9.0830000000 
H           -5.1710000000       8.8970000000       7.8220000000 
H           -4.5490000000       9.6800000000       9.3140000000 
H           -4.7890000000       8.6040000000      11.4590000000 
H           -5.7410000000       5.7010000000      11.8290000000 
H           -4.0310000000       6.1630000000      11.5280000000 
H           -4.0500000000       7.6190000000      13.5480000000 
H           -4.9550000000       4.7100000000      14.0350000000 
H           -4.1450000000       5.7830000000      15.2400000000 
H           -3.2740000000       5.2970000000      13.7440000000 
H           -6.6730000000       6.5170000000      13.9160000000 
H           -7.3480000000       7.3400000000      11.3360000000 
H           -5.0940000000       3.5020000000       9.6890000000 
H           -4.1320000000       4.9870000000       9.5260000000 
H           -4.8480000000       4.2620000000       8.0650000000 
H           -4.6420000000       6.8240000000       2.2970000000 
H           -3.9130000000       5.1670000000       2.2690000000 
H           -3.6200000000       6.2820000000       3.6460000000
