# Supplementary material for: Density Functional Theory-Based Studies Predict Carbon Nanotubes as Effective Mycolactone Inhibitors
Source: Molecules. 2022 Jul 11;27(14):4440. doi: 10.3390/molecules27144440 (PMC9316911; doi:10.3390/molecules27144440)
Supplement: Supplementary file 1 [file molecules-27-04440-s001.zip › BNNT (5, 5).txt]

    ATOMIC POSITIONS in crystal coordinates for the BNNT(5,5) structures used in the manuscript

B            3.5090000000       0.0000000000      28.0070000000 
B            3.5090000000       0.0000000000      22.9150000000 
N            3.4330000000       0.7300000000      24.1880000000 
B            3.5090000000       0.0000000000      25.4610000000 
B            2.8390000000       2.0630000000      26.7340000000 
N            3.4330000000       0.7300000000      26.7340000000 
N            2.3480000000       2.6080000000      28.0070000000 
B            3.5090000000       0.0000000000      17.8230000000 
N            3.4330000000       0.7300000000      19.0960000000 
B            3.5090000000       0.0000000000      20.3690000000 
B            2.8390000000       2.0630000000      21.6420000000 
N            3.4330000000       0.7300000000      21.6420000000 
N            2.3480000000       2.6080000000      22.9150000000 
B            2.8390000000       2.0630000000      24.1880000000 
B            1.0840000000       3.3380000000      25.4610000000 
N            2.3480000000       2.6080000000      25.4610000000 
N            0.3670000000       3.4900000000      26.7340000000 
B            1.0840000000       3.3380000000      28.0070000000 
B            3.5090000000       0.0000000000      12.7310000000 
N            3.4330000000       0.7300000000      14.0040000000 
B            3.5090000000       0.0000000000      15.2770000000 
B            2.8390000000       2.0630000000      16.5500000000 
N            3.4330000000       0.7300000000      16.5500000000 
N            2.3480000000       2.6080000000      17.8230000000 
B            2.8390000000       2.0630000000      19.0960000000 
B            1.0840000000       3.3380000000      20.3690000000 
N            2.3480000000       2.6080000000      20.3690000000 
N            0.3670000000       3.4900000000      21.6420000000 
B            1.0840000000       3.3380000000      22.9150000000 
B           -1.0840000000       3.3380000000      24.1880000000 
N            0.3670000000       3.4900000000      24.1880000000 
N           -1.7550000000       3.0390000000      25.4610000000 
B           -1.0840000000       3.3380000000      26.7340000000 
B           -2.8390000000       2.0630000000      28.0070000000 
N           -1.7550000000       3.0390000000      28.0070000000 
B            3.5090000000       0.0000000000       7.6380000000 
N            3.4330000000       0.7300000000       8.9110000000 
B            3.5090000000       0.0000000000      10.1840000000 
B            2.8390000000       2.0630000000      11.4580000000 
N            3.4330000000       0.7300000000      11.4580000000 
N            2.3480000000       2.6080000000      12.7310000000 
B            2.8390000000       2.0630000000      14.0040000000 
B            1.0840000000       3.3380000000      15.2770000000 
N            2.3480000000       2.6080000000      15.2770000000 
N            0.3670000000       3.4900000000      16.5500000000 
B            1.0840000000       3.3380000000      17.8230000000 
B           -1.0840000000       3.3380000000      19.0960000000 
N            0.3670000000       3.4900000000      19.0960000000 
N           -1.7550000000       3.0390000000      20.3690000000 
B           -1.0840000000       3.3380000000      21.6420000000 
B           -2.8390000000       2.0630000000      22.9150000000 
N           -1.7550000000       3.0390000000      22.9150000000 
N           -3.2060000000       1.4270000000      24.1880000000 
B           -2.8390000000       2.0630000000      25.4610000000 
B           -3.5090000000       0.0000000000      26.7340000000 
N           -3.2060000000       1.4270000000      26.7340000000 
N           -3.4330000000      -0.7300000000      28.0070000000 
B            3.5090000000       0.0000000000       2.5460000000 
N            3.4330000000       0.7300000000       3.8190000000 
B            3.5090000000       0.0000000000       5.0920000000 
B            2.8390000000       2.0630000000       6.3650000000 
N            3.4330000000       0.7300000000       6.3650000000 
N            2.3480000000       2.6080000000       7.6380000000 
B            2.8390000000       2.0630000000       8.9110000000 
B            1.0840000000       3.3380000000      10.1840000000 
N            2.3480000000       2.6080000000      10.1840000000 
N            0.3670000000       3.4900000000      11.4580000000 
B            1.0840000000       3.3380000000      12.7310000000 
B           -1.0840000000       3.3380000000      14.0040000000 
N            0.3670000000       3.4900000000      14.0040000000 
N           -1.7550000000       3.0390000000      15.2770000000 
B           -1.0840000000       3.3380000000      16.5500000000 
B           -2.8390000000       2.0630000000      17.8230000000 
N           -1.7550000000       3.0390000000      17.8230000000 
N           -3.2060000000       1.4270000000      19.0960000000 
B           -2.8390000000       2.0630000000      20.3690000000 
B           -3.5090000000       0.0000000000      21.6420000000 
N           -3.2060000000       1.4270000000      21.6420000000 
N           -3.4330000000      -0.7300000000      22.9150000000 
B           -3.5090000000       0.0000000000      24.1880000000 
B           -2.8390000000      -2.0630000000      25.4610000000 
N           -3.4330000000      -0.7300000000      25.4610000000 
N           -2.3480000000      -2.6080000000      26.7340000000 
B           -2.8390000000      -2.0630000000      28.0070000000 
B            3.5090000000       0.0000000000       0.0000000000 
B            2.8390000000       2.0630000000       1.2730000000 
N            3.4330000000       0.7300000000       1.2730000000 
N            2.3480000000       2.6080000000       2.5460000000 
B            2.8390000000       2.0630000000       3.8190000000 
B            1.0840000000       3.3380000000       5.0920000000 
N            2.3480000000       2.6080000000       5.0920000000 
N            0.3670000000       3.4900000000       6.3650000000 
B            1.0840000000       3.3380000000       7.6380000000 
B           -1.0840000000       3.3380000000       8.9110000000 
N            0.3670000000       3.4900000000       8.9110000000 
N           -1.7550000000       3.0390000000      10.1840000000 
B           -1.0840000000       3.3380000000      11.4580000000 
B           -2.8390000000       2.0630000000      12.7310000000 
N           -1.7550000000       3.0390000000      12.7310000000 
N           -3.2060000000       1.4270000000      14.0040000000 
B           -2.8390000000       2.0630000000      15.2770000000 
B           -3.5090000000       0.0000000000      16.5500000000 
N           -3.2060000000       1.4270000000      16.5500000000 
N           -3.4330000000      -0.7300000000      17.8230000000 
B           -3.5090000000       0.0000000000      19.0960000000 
B           -2.8390000000      -2.0630000000      20.3690000000 
N           -3.4330000000      -0.7300000000      20.3690000000 
N           -2.3480000000      -2.6080000000      21.6420000000 
B           -2.8390000000      -2.0630000000      22.9150000000 
B           -1.0840000000      -3.3380000000      24.1880000000 
N           -2.3480000000      -2.6080000000      24.1880000000 
N           -0.3670000000      -3.4900000000      25.4610000000 
B           -1.0840000000      -3.3380000000      26.7340000000 
B            1.0840000000      -3.3380000000      28.0070000000 
N           -0.3670000000      -3.4900000000      28.0070000000 
B            1.0840000000       3.3380000000       0.0000000000 
N            2.3480000000       2.6080000000       0.0000000000 
N            0.3670000000       3.4900000000       1.2730000000 
B            1.0840000000       3.3380000000       2.5460000000 
B           -1.0840000000       3.3380000000       3.8190000000 
N            0.3670000000       3.4900000000       3.8190000000 
N           -1.7550000000       3.0390000000       5.0920000000 
B           -1.0840000000       3.3380000000       6.3650000000 
B           -2.8390000000       2.0630000000       7.6380000000 
N           -1.7550000000       3.0390000000       7.6380000000 
N           -3.2060000000       1.4270000000       8.9110000000 
B           -2.8390000000       2.0630000000      10.1840000000 
B           -3.5090000000       0.0000000000      11.4580000000 
N           -3.2060000000       1.4270000000      11.4580000000 
N           -3.4330000000      -0.7300000000      12.7310000000 
B           -3.5090000000       0.0000000000      14.0040000000 
B           -2.8390000000      -2.0630000000      15.2770000000 
N           -3.4330000000      -0.7300000000      15.2770000000 
N           -2.3480000000      -2.6080000000      16.5500000000 
B           -2.8390000000      -2.0630000000      17.8230000000 
B           -1.0840000000      -3.3380000000      19.0960000000 
N           -2.3480000000      -2.6080000000      19.0960000000 
N           -0.3670000000      -3.4900000000      20.3690000000 
B           -1.0840000000      -3.3380000000      21.6420000000 
B            1.0840000000      -3.3380000000      22.9150000000 
N           -0.3670000000      -3.4900000000      22.9150000000 
N            1.7550000000      -3.0390000000      24.1880000000 
B            1.0840000000      -3.3380000000      25.4610000000 
B            2.8390000000      -2.0630000000      26.7340000000 
N            1.7550000000      -3.0390000000      26.7340000000 
N            3.2060000000      -1.4270000000      28.0070000000 
N           -1.7550000000       3.0390000000       0.0000000000 
B           -1.0840000000       3.3380000000       1.2730000000 
B           -2.8390000000       2.0630000000       2.5460000000 
N           -1.7550000000       3.0390000000       2.5460000000 
N           -3.2060000000       1.4270000000       3.8190000000 
B           -2.8390000000       2.0630000000       5.0920000000 
B           -3.5090000000       0.0000000000       6.3650000000 
N           -3.2060000000       1.4270000000       6.3650000000 
N           -3.4330000000      -0.7300000000       7.6380000000 
B           -3.5090000000       0.0000000000       8.9110000000 
B           -2.8390000000      -2.0630000000      10.1840000000 
N           -3.4330000000      -0.7300000000      10.1840000000 
N           -2.3480000000      -2.6080000000      11.4580000000 
B           -2.8390000000      -2.0630000000      12.7310000000 
B           -1.0840000000      -3.3380000000      14.0040000000 
N           -2.3480000000      -2.6080000000      14.0040000000 
N           -0.3670000000      -3.4900000000      15.2770000000 
B           -1.0840000000      -3.3380000000      16.5500000000 
B            1.0840000000      -3.3380000000      17.8230000000 
N           -0.3670000000      -3.4900000000      17.8230000000 
N            1.7550000000      -3.0390000000      19.0960000000 
B            1.0840000000      -3.3380000000      20.3690000000 
B            2.8390000000      -2.0630000000      21.6420000000 
N            1.7550000000      -3.0390000000      21.6420000000 
N            3.2060000000      -1.4270000000      22.9150000000 
B            2.8390000000      -2.0630000000      24.1880000000 
N            3.2060000000      -1.4270000000      25.4610000000 
B           -2.8390000000       2.0630000000       0.0000000000 
B           -3.5090000000       0.0000000000       1.2730000000 
N           -3.2060000000       1.4270000000       1.2730000000 
N           -3.4330000000      -0.7300000000       2.5460000000 
B           -3.5090000000       0.0000000000       3.8190000000 
B           -2.8390000000      -2.0630000000       5.0920000000 
N           -3.4330000000      -0.7300000000       5.0920000000 
N           -2.3480000000      -2.6080000000       6.3650000000 
B           -2.8390000000      -2.0630000000       7.6380000000 
B           -1.0840000000      -3.3380000000       8.9110000000 
N           -2.3480000000      -2.6080000000       8.9110000000 
N           -0.3670000000      -3.4900000000      10.1840000000 
B           -1.0840000000      -3.3380000000      11.4580000000 
B            1.0840000000      -3.3380000000      12.7310000000 
N           -0.3670000000      -3.4900000000      12.7310000000 
N            1.7550000000      -3.0390000000      14.0040000000 
B            1.0840000000      -3.3380000000      15.2770000000 
B            2.8390000000      -2.0630000000      16.5500000000 
N            1.7550000000      -3.0390000000      16.5500000000 
N            3.2060000000      -1.4270000000      17.8230000000 
B            2.8390000000      -2.0630000000      19.0960000000 
N            3.2060000000      -1.4270000000      20.3690000000 
B           -2.8390000000      -2.0630000000       0.0000000000 
N           -3.4330000000      -0.7300000000       0.0000000000 
N           -2.3480000000      -2.6080000000       1.2730000000 
B           -2.8390000000      -2.0630000000       2.5460000000 
B           -1.0840000000      -3.3380000000       3.8190000000 
N           -2.3480000000      -2.6080000000       3.8190000000 
N           -0.3670000000      -3.4900000000       5.0920000000 
B           -1.0840000000      -3.3380000000       6.3650000000 
B            1.0840000000      -3.3380000000       7.6380000000 
N           -0.3670000000      -3.4900000000       7.6380000000 
N            1.7550000000      -3.0390000000       8.9110000000 
B            1.0840000000      -3.3380000000      10.1840000000 
B            2.8390000000      -2.0630000000      11.4580000000 
N            1.7550000000      -3.0390000000      11.4580000000 
N            3.2060000000      -1.4270000000      12.7310000000 
B            2.8390000000      -2.0630000000      14.0040000000 
N            3.2060000000      -1.4270000000      15.2770000000 
N           -0.3670000000      -3.4900000000       0.0000000000 
B           -1.0840000000      -3.3380000000       1.2730000000 
B            1.0840000000      -3.3380000000       2.5460000000 
N           -0.3670000000      -3.4900000000       2.5460000000 
N            1.7550000000      -3.0390000000       3.8190000000 
B            1.0840000000      -3.3380000000       5.0920000000 
B            2.8390000000      -2.0630000000       6.3650000000 
N            1.7550000000      -3.0390000000       6.3650000000 
N            3.2060000000      -1.4270000000       7.6380000000 
B            2.8390000000      -2.0630000000       8.9110000000 
N            3.2060000000      -1.4270000000      10.1840000000 
B            1.0840000000      -3.3380000000       0.0000000000 
B            2.8390000000      -2.0630000000       1.2730000000 
N            1.7550000000      -3.0390000000       1.2730000000 
N            3.2060000000      -1.4270000000       2.5460000000 
B            2.8390000000      -2.0630000000       3.8190000000 
N            3.2060000000      -1.4270000000       5.0920000000 
N            3.2060000000      -1.4270000000       0.0000000000
