# Supplementary material for: Density Functional Theory-Based Studies Predict Carbon Nanotubes as Effective Mycolactone Inhibitors
Source: Molecules. 2022 Jul 11;27(14):4440. doi: 10.3390/molecules27144440 (PMC9316911; doi:10.3390/molecules27144440)
Supplement: Supplementary file 1 [file molecules-27-04440-s001.zip › C1.txt]

    ATOMIC POSITIONS in crystal coordinates for the C1- Mycolactone on a center of CNT’s surface structure used in the manuscript

C            3.3920000000       0.0000000000      27.0740000000 
C            3.3180000000       0.7050000000      28.3040000000 
C            3.3920000000       0.0000000000      22.1510000000 
C            3.3180000000       0.7050000000      23.3820000000 
C            3.3920000000       0.0000000000      24.6120000000 
C            2.7440000000       1.9940000000      25.8430000000 
C            3.3180000000       0.7050000000      25.8430000000 
C            2.2700000000       2.5210000000      27.0740000000 
C            2.7440000000       1.9940000000      28.3040000000 
C            3.3920000000       0.0000000000      17.2290000000 
C            3.3180000000       0.7050000000      18.4590000000 
C            3.3920000000       0.0000000000      19.6900000000 
C            2.7440000000       1.9940000000      20.9210000000 
C            3.3180000000       0.7050000000      20.9210000000 
C            2.2700000000       2.5210000000      22.1510000000 
C            2.7440000000       1.9940000000      23.3820000000 
C            1.0480000000       3.2260000000      24.6120000000 
C            2.2700000000       2.5210000000      24.6120000000 
C            0.3550000000       3.3740000000      25.8430000000 
C            1.0480000000       3.2260000000      27.0740000000 
C           -1.0480000000       3.2260000000      28.3040000000 
C            0.3550000000       3.3740000000      28.3040000000 
C            3.3920000000       0.0000000000      12.3060000000 
C            3.3180000000       0.7050000000      13.5370000000 
C            3.3920000000       0.0000000000      14.7670000000 
C            2.7440000000       1.9940000000      15.9980000000 
C            3.3180000000       0.7050000000      15.9980000000 
C            2.2700000000       2.5210000000      17.2290000000 
C            2.7440000000       1.9940000000      18.4590000000 
C            1.0480000000       3.2260000000      19.6900000000 
C            2.2700000000       2.5210000000      19.6900000000 
C            0.3550000000       3.3740000000      20.9210000000 
C            1.0480000000       3.2260000000      22.1510000000 
C           -1.0480000000       3.2260000000      23.3820000000 
C            0.3550000000       3.3740000000      23.3820000000 
C           -1.6960000000       2.9380000000      24.6120000000 
C           -1.0480000000       3.2260000000      25.8430000000 
C           -2.7440000000       1.9940000000      27.0740000000 
C           -1.6960000000       2.9380000000      27.0740000000 
C           -3.0990000000       1.3800000000      28.3040000000 
C            3.3920000000       0.0000000000       7.3840000000 
C            3.3180000000       0.7050000000       8.6140000000 
C            3.3920000000       0.0000000000       9.8450000000 
C            2.7440000000       1.9940000000      11.0760000000 
C            3.3180000000       0.7050000000      11.0760000000 
C            2.2700000000       2.5210000000      12.3060000000 
C            2.7440000000       1.9940000000      13.5370000000 
C            1.0480000000       3.2260000000      14.7670000000 
C            2.2700000000       2.5210000000      14.7670000000 
C            0.3550000000       3.3740000000      15.9980000000 
C            1.0480000000       3.2260000000      17.2290000000 
C           -1.0480000000       3.2260000000      18.4590000000 
C            0.3550000000       3.3740000000      18.4590000000 
C           -1.6960000000       2.9380000000      19.6900000000 
C           -1.0480000000       3.2260000000      20.9210000000 
C           -2.7450000000       1.9940000000      22.1510000000 
C           -1.6960000000       2.9380000000      22.1510000000 
C           -3.0990000000       1.3800000000      23.3820000000 
C           -2.7440000000       1.9940000000      24.6120000000 
C           -3.3920000000       0.0000000000      25.8430000000 
C           -3.0990000000       1.3800000000      25.8430000000 
C           -3.3180000000      -0.7050000000      27.0740000000 
C           -3.3920000000       0.0000000000      28.3040000000 
C            3.3920000000       0.0000000000       2.4610000000 
C            3.3180000000       0.7050000000       3.6920000000 
C            3.3920000000       0.0000000000       4.9220000000 
C            2.7440000000       1.9940000000       6.1530000000 
C            3.3180000000       0.7050000000       6.1530000000 
C            2.2700000000       2.5210000000       7.3840000000 
C            2.7440000000       1.9940000000       8.6140000000 
C            1.0480000000       3.2260000000       9.8450000000 
C            2.2700000000       2.5210000000       9.8450000000 
C            0.3550000000       3.3740000000      11.0760000000 
C            1.0480000000       3.2260000000      12.3060000000 
C           -1.0480000000       3.2260000000      13.5370000000 
C            0.3550000000       3.3740000000      13.5370000000 
C           -1.6960000000       2.9380000000      14.7670000000 
C           -1.0480000000       3.2260000000      15.9980000000 
C           -2.7440000000       1.9940000000      17.2290000000 
C           -1.6960000000       2.9380000000      17.2290000000 
C           -3.0990000000       1.3800000000      18.4590000000 
C           -2.7440000000       1.9940000000      19.6900000000 
C           -3.3920000000       0.0000000000      20.9210000000 
C           -3.0990000000       1.3800000000      20.9210000000 
C           -3.3180000000      -0.7050000000      22.1510000000 
C           -3.3920000000       0.0000000000      23.3820000000 
C           -2.7440000000      -1.9940000000      24.6120000000 
C           -3.3180000000      -0.7050000000      24.6120000000 
C           -2.2700000000      -2.5210000000      25.8430000000 
C           -2.7440000000      -1.9940000000      27.0740000000 
C           -1.0480000000      -3.2260000000      28.3040000000 
C           -2.2700000000      -2.5210000000      28.3040000000 
C            3.3920000000       0.0000000000       0.0000000000 
C            2.7440000000       1.9940000000       1.2310000000 
C            3.3180000000       0.7050000000       1.2310000000 
C            2.2700000000       2.5210000000       2.4610000000 
C            2.7440000000       1.9940000000       3.6920000000 
C            1.0480000000       3.2260000000       4.9220000000 
C            2.2700000000       2.5210000000       4.9220000000 
C            0.3550000000       3.3740000000       6.1530000000 
C            1.0480000000       3.2260000000       7.3840000000 
C           -1.0480000000       3.2260000000       8.6140000000 
C            0.3550000000       3.3740000000       8.6140000000 
C           -1.6960000000       2.9380000000       9.8450000000 
C           -1.0480000000       3.2260000000      11.0760000000 
C           -2.7440000000       1.9940000000      12.3060000000 
C           -1.6960000000       2.9380000000      12.3060000000 
C           -3.0990000000       1.3800000000      13.5370000000 
C           -2.7440000000       1.9940000000      14.7670000000 
C           -3.3920000000       0.0000000000      15.9980000000 
C           -3.0990000000       1.3800000000      15.9980000000 
C           -3.3180000000      -0.7050000000      17.2290000000 
C           -3.3920000000       0.0000000000      18.4590000000 
C           -2.7440000000      -1.9940000000      19.6900000000 
C           -3.3180000000      -0.7050000000      19.6900000000 
C           -2.2700000000      -2.5210000000      20.9210000000 
C           -2.7440000000      -1.9940000000      22.1510000000 
C           -1.0480000000      -3.2260000000      23.3820000000 
C           -2.2700000000      -2.5210000000      23.3820000000 
C           -0.3550000000      -3.3740000000      24.6120000000 
C           -1.0480000000      -3.2260000000      25.8430000000 
C            1.0480000000      -3.2260000000      27.0740000000 
C           -0.3550000000      -3.3740000000      27.0740000000 
C            1.6960000000      -2.9380000000      28.3040000000 
C            1.0480000000       3.2260000000       0.0000000000 
C            2.2700000000       2.5210000000       0.0000000000 
C            0.3550000000       3.3740000000       1.2310000000 
C            1.0480000000       3.2260000000       2.4610000000 
C           -1.0480000000       3.2260000000       3.6920000000 
C            0.3550000000       3.3740000000       3.6920000000 
C           -1.6960000000       2.9380000000       4.9220000000 
C           -1.0480000000       3.2260000000       6.1530000000 
C           -2.7440000000       1.9940000000       7.3840000000 
C           -1.6960000000       2.9380000000       7.3840000000 
C           -3.0990000000       1.3800000000       8.6140000000 
C           -2.7440000000       1.9940000000       9.8450000000 
C           -3.3920000000       0.0000000000      11.0760000000 
C           -3.0990000000       1.3800000000      11.0760000000 
C           -3.3180000000      -0.7050000000      12.3060000000 
C           -3.3920000000       0.0000000000      13.5370000000 
C           -2.7440000000      -1.9940000000      14.7670000000 
C           -3.3180000000      -0.7050000000      14.7670000000 
C           -2.2700000000      -2.5210000000      15.9980000000 
C           -2.7440000000      -1.9940000000      17.2290000000 
C           -1.0480000000      -3.2260000000      18.4590000000 
C           -2.2700000000      -2.5210000000      18.4590000000 
C           -0.3550000000      -3.3740000000      19.6900000000 
C           -1.0480000000      -3.2260000000      20.9210000000 
C            1.0480000000      -3.2260000000      22.1510000000 
C           -0.3550000000      -3.3740000000      22.1510000000 
C            1.6960000000      -2.9380000000      23.3820000000 
C            1.0480000000      -3.2260000000      24.6120000000 
C            2.7440000000      -1.9940000000      25.8430000000 
C            1.6960000000      -2.9380000000      25.8430000000 
C            3.0990000000      -1.3800000000      27.0740000000 
C            2.7440000000      -1.9940000000      28.3040000000 
C           -1.6960000000       2.9380000000       0.0000000000 
C           -1.0480000000       3.2260000000       1.2310000000 
C           -2.7440000000       1.9940000000       2.4610000000 
C           -1.6960000000       2.9380000000       2.4610000000 
C           -3.0990000000       1.3800000000       3.6920000000 
C           -2.7440000000       1.9940000000       4.9220000000 
C           -3.3920000000       0.0000000000       6.1530000000 
C           -3.0990000000       1.3800000000       6.1530000000 
C           -3.3180000000      -0.7050000000       7.3840000000 
C           -3.3920000000       0.0000000000       8.6140000000 
C           -2.7440000000      -1.9940000000       9.8450000000 
C           -3.3180000000      -0.7050000000       9.8450000000 
C           -2.2700000000      -2.5210000000      11.0760000000 
C           -2.7440000000      -1.9940000000      12.3060000000 
C           -1.0480000000      -3.2260000000      13.5370000000 
C           -2.2700000000      -2.5210000000      13.5370000000 
C           -0.3550000000      -3.3740000000      14.7670000000 
C           -1.0480000000      -3.2260000000      15.9980000000 
C            1.0480000000      -3.2260000000      17.2290000000 
C           -0.3550000000      -3.3740000000      17.2290000000 
C            1.6960000000      -2.9380000000      18.4590000000 
C            1.0480000000      -3.2260000000      19.6900000000 
C            2.7440000000      -1.9940000000      20.9210000000 
C            1.6960000000      -2.9380000000      20.9210000000 
C            3.0990000000      -1.3800000000      22.1510000000 
C            2.7440000000      -1.9940000000      23.3820000000 
C            3.0990000000      -1.3800000000      24.6120000000 
C           -2.7440000000       1.9940000000       0.0000000000 
C           -3.3920000000       0.0000000000       1.2310000000 
C           -3.0990000000       1.3800000000       1.2310000000 
C           -3.3180000000      -0.7050000000       2.4610000000 
C           -3.3920000000       0.0000000000       3.6920000000 
C           -2.7440000000      -1.9940000000       4.9220000000 
C           -3.3180000000      -0.7050000000       4.9220000000 
C           -2.2700000000      -2.5210000000       6.1530000000 
C           -2.7440000000      -1.9940000000       7.3840000000 
C           -1.0480000000      -3.2260000000       8.6140000000 
C           -2.2700000000      -2.5210000000       8.6140000000 
C           -0.3550000000      -3.3740000000       9.8450000000 
C           -1.0480000000      -3.2260000000      11.0760000000 
C            1.0480000000      -3.2260000000      12.3060000000 
C           -0.3550000000      -3.3740000000      12.3060000000 
C            1.6960000000      -2.9380000000      13.5370000000 
C            1.0480000000      -3.2260000000      14.7670000000 
C            2.7440000000      -1.9940000000      15.9980000000 
C            1.6960000000      -2.9380000000      15.9980000000 
C            3.0990000000      -1.3800000000      17.2290000000 
C            2.7440000000      -1.9940000000      18.4590000000 
C            3.0990000000      -1.3800000000      19.6900000000 
C           -2.7440000000      -1.9940000000       0.0000000000 
C           -3.3180000000      -0.7050000000       0.0000000000 
C           -2.2700000000      -2.5210000000       1.2310000000 
C           -2.7440000000      -1.9940000000       2.4610000000 
C           -1.0480000000      -3.2260000000       3.6920000000 
C           -2.2700000000      -2.5210000000       3.6920000000 
C           -0.3550000000      -3.3740000000       4.9220000000 
C           -1.0480000000      -3.2260000000       6.1530000000 
C            1.0480000000      -3.2260000000       7.3840000000 
C           -0.3550000000      -3.3740000000       7.3840000000 
C            1.6960000000      -2.9380000000       8.6140000000 
C            1.0480000000      -3.2260000000       9.8450000000 
C            2.7440000000      -1.9940000000      11.0760000000 
C            1.6960000000      -2.9380000000      11.0760000000 
C            3.0990000000      -1.3800000000      12.3060000000 
C            2.7440000000      -1.9940000000      13.5370000000 
C            3.0990000000      -1.3800000000      14.7670000000 
C           -0.3550000000      -3.3740000000       0.0000000000 
C           -1.0480000000      -3.2260000000       1.2310000000 
C            1.0480000000      -3.2260000000       2.4610000000 
C           -0.3550000000      -3.3740000000       2.4610000000 
C            1.6960000000      -2.9380000000       3.6920000000 
C            1.0480000000      -3.2260000000       4.9220000000 
C            2.7440000000      -1.9940000000       6.1530000000 
C            1.6960000000      -2.9380000000       6.1530000000 
C            3.0990000000      -1.3800000000       7.3840000000 
C            2.7440000000      -1.9940000000       8.6140000000 
C            3.0990000000      -1.3800000000       9.8450000000 
C            1.0480000000      -3.2260000000       0.0000000000 
C            2.7440000000      -1.9940000000       1.2310000000 
C            1.6960000000      -2.9380000000       1.2310000000 
C            3.0990000000      -1.3800000000       2.4610000000 
C            2.7440000000      -1.9940000000       3.6920000000 
C            3.0990000000      -1.3800000000       4.9220000000 
C            3.0990000000      -1.3800000000       0.0000000000 
C            3.6250000000      -9.5140000000      23.6200000000 
C            4.1630000000      -8.7220000000      22.4170000000 
C            3.0190000000      -7.8710000000      21.7950000000 
C            3.5020000000      -6.8580000000      20.7320000000 
C            2.3430000000      -6.2360000000      19.9370000000 
C            1.5310000000      -7.1780000000      19.0310000000 
C            2.3940000000      -7.9820000000      18.0180000000 
O            2.9340000000      -9.0890000000      18.7250000000 
C            3.6770000000      -9.9360000000      17.8760000000 
O            4.9600000000      -9.4360000000      17.6460000000 
C            3.7150000000     -11.3660000000      18.4270000000 
C            4.5990000000     -11.5640000000      19.6780000000 
C            4.0560000000     -10.8600000000      20.9460000000 
C            4.9110000000      -9.6460000000      21.4020000000 
O            5.3040000000      -8.9010000000      20.2670000000 
C            6.6140000000      -8.4100000000      20.4100000000 
O            7.5260000000      -9.4050000000      20.0400000000 
C            6.7680000000      -7.1970000000      19.4960000000 
C            8.2050000000      -6.7050000000      19.4270000000 
C            8.3390000000      -5.5530000000      18.4260000000 
C            7.9060000000      -4.1990000000      19.0090000000 
C            6.8570000000      -3.4880000000      18.1440000000 
C            7.3500000000      -3.2980000000      16.7020000000 
C            6.2430000000      -2.7740000000      15.7880000000 
C            6.6440000000      -2.8330000000      14.3150000000 
C            7.1670000000      -1.4760000000      13.8210000000 
C            6.6820000000      -1.1960000000      12.3910000000 
C            6.8560000000       0.2710000000      11.9790000000 
C            7.0870000000       0.7140000000      10.5160000000 
C            7.5560000000       2.2000000000      10.4960000000 
C            6.5970000000       3.2870000000       9.9750000000 
C            7.1650000000       4.7010000000       9.8690000000 
O            5.7520000000       2.8760000000       8.9360000000 
O            8.0550000000      -0.1620000000       9.9900000000 
O            6.3310000000       1.2000000000      12.8870000000 
C            8.6950000000      -1.4150000000      13.8930000000 
C            6.4890000000      -2.1470000000      18.7910000000 
C            9.7730000000      -5.4720000000      17.9130000000 
C            1.6120000000      -8.4270000000      16.7010000000 
C            0.2180000000      -7.8040000000      16.4700000000 
C            2.4770000000      -8.3620000000      15.3920000000 
C            3.5740000000      -7.2660000000      15.3290000000 
C            4.5040000000      -7.4700000000      14.1130000000 
C            5.7760000000      -6.5870000000      14.1180000000 
C            6.8100000000      -7.1120000000      15.1230000000 
C            6.3910000000      -6.4540000000      12.6990000000 
C            5.4180000000      -5.7730000000      11.7070000000 
C            6.0800000000      -5.4340000000      10.3550000000 
C            5.1490000000      -4.5750000000       9.4880000000 
O            6.4520000000      -6.6020000000       9.6680000000 
O            6.8430000000      -7.6950000000      12.2130000000 
C            2.9700000000      -5.8610000000      15.3300000000 
C            4.3470000000      -5.7350000000      21.3580000000 
H            3.2660000000      -8.8160000000      24.4060000000 
H            4.4260000000     -10.1450000000      24.0590000000 
H            2.7750000000     -10.1630000000      23.3210000000 
H            4.9210000000      -8.0310000000      22.8400000000 
H            2.4950000000      -7.3090000000      22.6000000000 
H            2.2690000000      -8.5530000000      21.3530000000 
H            2.7370000000      -5.4140000000      19.3030000000 
H            0.8290000000      -6.4980000000      18.5130000000 
H            0.9110000000      -7.8670000000      19.6440000000 
H            3.2340000000      -7.3100000000      17.7550000000 
H            4.0990000000     -12.0260000000      17.6210000000 
H            2.6760000000     -11.6960000000      18.6480000000 
H            5.6480000000     -11.2730000000      19.4580000000 
H            4.6300000000     -12.6570000000      19.8790000000 
H            4.0530000000     -11.6030000000      21.7740000000 
H            2.9950000000     -10.5790000000      20.8000000000 
H            5.7940000000     -10.0850000000      21.9300000000 
H            6.4250000000      -7.4540000000      18.4740000000 
H            8.5850000000      -6.4270000000      20.4320000000 
H            7.5240000000      -4.3010000000      20.0490000000 
H            8.2240000000      -2.6180000000      16.6970000000 
H            5.3350000000      -3.3960000000      15.9420000000 
H            5.7410000000      -3.1210000000      13.7340000000 
H            7.1620000000      -1.8870000000      11.6630000000 
H            6.0770000000       0.2910000000      11.0910000000 
H            6.2910000000       0.6650000000       9.7420000000 
H            8.2840000000       2.2830000000       9.6590000000 
H            8.2180000000       2.4560000000      11.3550000000 
H            6.5340000000       2.7640000000      11.0020000000 
H            7.9400000000       4.7420000000       9.0750000000 
H            7.6130000000       5.0030000000      10.8380000000 
H            6.3500000000       5.4120000000       9.6190000000 
H            6.3090000000       2.8600000000       8.1150000000 
H            8.9010000000      -0.0030000000      10.4850000000 
H            7.1070000000       1.4890000000      13.4310000000 
H            9.0550000000      -1.6390000000      14.9120000000 
H            9.0410000000      -0.3910000000      13.6420000000 
H            9.1520000000      -2.1420000000      13.1870000000 
H            6.0280000000      -2.3200000000      19.7860000000 
H            5.7560000000      -1.5990000000      18.1670000000 
H            7.3920000000      -1.5110000000      18.9160000000 
H           10.0710000000      -6.4460000000      17.4690000000 
H           10.4730000000      -5.2230000000      18.7410000000 
H            9.8520000000      -4.6970000000      17.1240000000 
H            1.3560000000      -9.5010000000      16.8410000000 
H            0.2620000000      -6.7150000000      16.2840000000 
H           -0.4500000000      -8.0040000000      17.3350000000 
H           -0.2670000000      -8.2790000000      15.5910000000 
H            1.8230000000      -8.2620000000      14.4970000000 
H            2.9760000000      -9.3480000000      15.2750000000 
H            4.7940000000      -8.5390000000      14.0170000000 
H            5.5200000000      -5.5610000000      14.4410000000 
H            7.1580000000      -8.1290000000      14.8440000000 
H            6.3650000000      -7.1550000000      16.1360000000 
H            7.6880000000      -6.4320000000      15.1700000000 
H            7.2790000000      -5.7920000000      12.7930000000 
H            4.5280000000      -6.4180000000      11.5430000000 
H            5.0540000000      -4.8290000000      12.1600000000 
H            6.9980000000      -4.8330000000      10.5420000000 
H            4.1720000000      -5.0810000000       9.3370000000 
H            5.6110000000      -4.3980000000       8.4940000000 
H            4.9760000000      -3.5910000000       9.9720000000 
H            5.6200000000      -7.1060000000       9.4640000000 
H            6.0460000000      -8.2280000000      11.9600000000 
H            2.2130000000      -5.7540000000      16.1250000000 
H            2.5130000000      -5.6350000000      14.3440000000 
H            3.7410000000      -5.1060000000      15.5650000000 
H            5.3070000000      -6.1300000000      21.7420000000 
H            3.7980000000      -5.2450000000      22.1900000000 
H            4.6040000000      -4.9650000000      20.6000000000 
