# Supplementary material for: Density Functional Theory-Based Studies Predict Carbon Nanotubes as Effective Mycolactone Inhibitors
Source: Molecules. 2022 Jul 11;27(14):4440. doi: 10.3390/molecules27144440 (PMC9316911; doi:10.3390/molecules27144440)
Supplement: Supplementary file 1 [file molecules-27-04440-s001.zip › C2.txt]

    ATOMIC POSITIONS in crystal coordinates for the C2- Mycolactone on a far end of CNT’s surface structure used in the manuscript

C            3.3920000000       0.0000000000      27.0740000000 
C            3.3180000000       0.7050000000      28.3040000000 
C            3.3920000000       0.0000000000      22.1510000000 
C            3.3180000000       0.7050000000      23.3820000000 
C            3.3920000000       0.0000000000      24.6120000000 
C            2.7440000000       1.9940000000      25.8430000000 
C            3.3180000000       0.7050000000      25.8430000000 
C            2.2700000000       2.5210000000      27.0740000000 
C            2.7440000000       1.9940000000      28.3040000000 
C            3.3920000000       0.0000000000      17.2290000000 
C            3.3180000000       0.7050000000      18.4590000000 
C            3.3920000000       0.0000000000      19.6900000000 
C            2.7440000000       1.9940000000      20.9210000000 
C            3.3180000000       0.7050000000      20.9210000000 
C            2.2700000000       2.5210000000      22.1510000000 
C            2.7440000000       1.9940000000      23.3820000000 
C            1.0480000000       3.2260000000      24.6120000000 
C            2.2700000000       2.5210000000      24.6120000000 
C            0.3550000000       3.3740000000      25.8430000000 
C            1.0480000000       3.2260000000      27.0740000000 
C           -1.0480000000       3.2260000000      28.3040000000 
C            0.3550000000       3.3740000000      28.3040000000 
C            3.3920000000       0.0000000000      12.3060000000 
C            3.3180000000       0.7050000000      13.5370000000 
C            3.3920000000       0.0000000000      14.7670000000 
C            2.7440000000       1.9940000000      15.9980000000 
C            3.3180000000       0.7050000000      15.9980000000 
C            2.2700000000       2.5210000000      17.2290000000 
C            2.7440000000       1.9940000000      18.4590000000 
C            1.0480000000       3.2260000000      19.6900000000 
C            2.2700000000       2.5210000000      19.6900000000 
C            0.3550000000       3.3740000000      20.9210000000 
C            1.0480000000       3.2260000000      22.1510000000 
C           -1.0480000000       3.2260000000      23.3820000000 
C            0.3550000000       3.3740000000      23.3820000000 
C           -1.6960000000       2.9380000000      24.6120000000 
C           -1.0480000000       3.2260000000      25.8430000000 
C           -2.7440000000       1.9940000000      27.0740000000 
C           -1.6960000000       2.9380000000      27.0740000000 
C           -3.0990000000       1.3800000000      28.3040000000 
C            3.3920000000       0.0000000000       7.3840000000 
C            3.3180000000       0.7050000000       8.6140000000 
C            3.3920000000       0.0000000000       9.8450000000 
C            2.7440000000       1.9940000000      11.0760000000 
C            3.3180000000       0.7050000000      11.0760000000 
C            2.2700000000       2.5210000000      12.3060000000 
C            2.7440000000       1.9940000000      13.5370000000 
C            1.0480000000       3.2260000000      14.7670000000 
C            2.2700000000       2.5210000000      14.7670000000 
C            0.3550000000       3.3740000000      15.9980000000 
C            1.0480000000       3.2260000000      17.2290000000 
C           -1.0480000000       3.2260000000      18.4590000000 
C            0.3550000000       3.3740000000      18.4590000000 
C           -1.6960000000       2.9380000000      19.6900000000 
C           -1.0480000000       3.2260000000      20.9210000000 
C           -2.7450000000       1.9940000000      22.1510000000 
C           -1.6960000000       2.9380000000      22.1510000000 
C           -3.0990000000       1.3800000000      23.3820000000 
C           -2.7440000000       1.9940000000      24.6120000000 
C           -3.3920000000       0.0000000000      25.8430000000 
C           -3.0990000000       1.3800000000      25.8430000000 
C           -3.3180000000      -0.7050000000      27.0740000000 
C           -3.3920000000       0.0000000000      28.3040000000 
C            3.3920000000       0.0000000000       2.4610000000 
C            3.3180000000       0.7050000000       3.6920000000 
C            3.3920000000       0.0000000000       4.9220000000 
C            2.7440000000       1.9940000000       6.1530000000 
C            3.3180000000       0.7050000000       6.1530000000 
C            2.2700000000       2.5210000000       7.3840000000 
C            2.7440000000       1.9940000000       8.6140000000 
C            1.0480000000       3.2260000000       9.8450000000 
C            2.2700000000       2.5210000000       9.8450000000 
C            0.3550000000       3.3740000000      11.0760000000 
C            1.0480000000       3.2260000000      12.3060000000 
C           -1.0480000000       3.2260000000      13.5370000000 
C            0.3550000000       3.3740000000      13.5370000000 
C           -1.6960000000       2.9380000000      14.7670000000 
C           -1.0480000000       3.2260000000      15.9980000000 
C           -2.7440000000       1.9940000000      17.2290000000 
C           -1.6960000000       2.9380000000      17.2290000000 
C           -3.0990000000       1.3800000000      18.4590000000 
C           -2.7440000000       1.9940000000      19.6900000000 
C           -3.3920000000       0.0000000000      20.9210000000 
C           -3.0990000000       1.3800000000      20.9210000000 
C           -3.3180000000      -0.7050000000      22.1510000000 
C           -3.3920000000       0.0000000000      23.3820000000 
C           -2.7440000000      -1.9940000000      24.6120000000 
C           -3.3180000000      -0.7050000000      24.6120000000 
C           -2.2700000000      -2.5210000000      25.8430000000 
C           -2.7440000000      -1.9940000000      27.0740000000 
C           -1.0480000000      -3.2260000000      28.3040000000 
C           -2.2700000000      -2.5210000000      28.3040000000 
C            3.3920000000       0.0000000000       0.0000000000 
C            2.7440000000       1.9940000000       1.2310000000 
C            3.3180000000       0.7050000000       1.2310000000 
C            2.2700000000       2.5210000000       2.4610000000 
C            2.7440000000       1.9940000000       3.6920000000 
C            1.0480000000       3.2260000000       4.9220000000 
C            2.2700000000       2.5210000000       4.9220000000 
C            0.3550000000       3.3740000000       6.1530000000 
C            1.0480000000       3.2260000000       7.3840000000 
C           -1.0480000000       3.2260000000       8.6140000000 
C            0.3550000000       3.3740000000       8.6140000000 
C           -1.6960000000       2.9380000000       9.8450000000 
C           -1.0480000000       3.2260000000      11.0760000000 
C           -2.7440000000       1.9940000000      12.3060000000 
C           -1.6960000000       2.9380000000      12.3060000000 
C           -3.0990000000       1.3800000000      13.5370000000 
C           -2.7440000000       1.9940000000      14.7670000000 
C           -3.3920000000       0.0000000000      15.9980000000 
C           -3.0990000000       1.3800000000      15.9980000000 
C           -3.3180000000      -0.7050000000      17.2290000000 
C           -3.3920000000       0.0000000000      18.4590000000 
C           -2.7440000000      -1.9940000000      19.6900000000 
C           -3.3180000000      -0.7050000000      19.6900000000 
C           -2.2700000000      -2.5210000000      20.9210000000 
C           -2.7440000000      -1.9940000000      22.1510000000 
C           -1.0480000000      -3.2260000000      23.3820000000 
C           -2.2700000000      -2.5210000000      23.3820000000 
C           -0.3550000000      -3.3740000000      24.6120000000 
C           -1.0480000000      -3.2260000000      25.8430000000 
C            1.0480000000      -3.2260000000      27.0740000000 
C           -0.3550000000      -3.3740000000      27.0740000000 
C            1.6960000000      -2.9380000000      28.3040000000 
C            1.0480000000       3.2260000000       0.0000000000 
C            2.2700000000       2.5210000000       0.0000000000 
C            0.3550000000       3.3740000000       1.2310000000 
C            1.0480000000       3.2260000000       2.4610000000 
C           -1.0480000000       3.2260000000       3.6920000000 
C            0.3550000000       3.3740000000       3.6920000000 
C           -1.6960000000       2.9380000000       4.9220000000 
C           -1.0480000000       3.2260000000       6.1530000000 
C           -2.7440000000       1.9940000000       7.3840000000 
C           -1.6960000000       2.9380000000       7.3840000000 
C           -3.0990000000       1.3800000000       8.6140000000 
C           -2.7440000000       1.9940000000       9.8450000000 
C           -3.3920000000       0.0000000000      11.0760000000 
C           -3.0990000000       1.3800000000      11.0760000000 
C           -3.3180000000      -0.7050000000      12.3060000000 
C           -3.3920000000       0.0000000000      13.5370000000 
C           -2.7440000000      -1.9940000000      14.7670000000 
C           -3.3180000000      -0.7050000000      14.7670000000 
C           -2.2700000000      -2.5210000000      15.9980000000 
C           -2.7440000000      -1.9940000000      17.2290000000 
C           -1.0480000000      -3.2260000000      18.4590000000 
C           -2.2700000000      -2.5210000000      18.4590000000 
C           -0.3550000000      -3.3740000000      19.6900000000 
C           -1.0480000000      -3.2260000000      20.9210000000 
C            1.0480000000      -3.2260000000      22.1510000000 
C           -0.3550000000      -3.3740000000      22.1510000000 
C            1.6960000000      -2.9380000000      23.3820000000 
C            1.0480000000      -3.2260000000      24.6120000000 
C            2.7440000000      -1.9940000000      25.8430000000 
C            1.6960000000      -2.9380000000      25.8430000000 
C            3.0990000000      -1.3800000000      27.0740000000 
C            2.7440000000      -1.9940000000      28.3040000000 
C           -1.6960000000       2.9380000000       0.0000000000 
C           -1.0480000000       3.2260000000       1.2310000000 
C           -2.7440000000       1.9940000000       2.4610000000 
C           -1.6960000000       2.9380000000       2.4610000000 
C           -3.0990000000       1.3800000000       3.6920000000 
C           -2.7440000000       1.9940000000       4.9220000000 
C           -3.3920000000       0.0000000000       6.1530000000 
C           -3.0990000000       1.3800000000       6.1530000000 
C           -3.3180000000      -0.7050000000       7.3840000000 
C           -3.3920000000       0.0000000000       8.6140000000 
C           -2.7440000000      -1.9940000000       9.8450000000 
C           -3.3180000000      -0.7050000000       9.8450000000 
C           -2.2700000000      -2.5210000000      11.0760000000 
C           -2.7440000000      -1.9940000000      12.3060000000 
C           -1.0480000000      -3.2260000000      13.5370000000 
C           -2.2700000000      -2.5210000000      13.5370000000 
C           -0.3550000000      -3.3740000000      14.7670000000 
C           -1.0480000000      -3.2260000000      15.9980000000 
C            1.0480000000      -3.2260000000      17.2290000000 
C           -0.3550000000      -3.3740000000      17.2290000000 
C            1.6960000000      -2.9380000000      18.4590000000 
C            1.0480000000      -3.2260000000      19.6900000000 
C            2.7440000000      -1.9940000000      20.9210000000 
C            1.6960000000      -2.9380000000      20.9210000000 
C            3.0990000000      -1.3800000000      22.1510000000 
C            2.7440000000      -1.9940000000      23.3820000000 
C            3.0990000000      -1.3800000000      24.6120000000 
C           -2.7440000000       1.9940000000       0.0000000000 
C           -3.3920000000       0.0000000000       1.2310000000 
C           -3.0990000000       1.3800000000       1.2310000000 
C           -3.3180000000      -0.7050000000       2.4610000000 
C           -3.3920000000       0.0000000000       3.6920000000 
C           -2.7440000000      -1.9940000000       4.9220000000 
C           -3.3180000000      -0.7050000000       4.9220000000 
C           -2.2700000000      -2.5210000000       6.1530000000 
C           -2.7440000000      -1.9940000000       7.3840000000 
C           -1.0480000000      -3.2260000000       8.6140000000 
C           -2.2700000000      -2.5210000000       8.6140000000 
C           -0.3550000000      -3.3740000000       9.8450000000 
C           -1.0480000000      -3.2260000000      11.0760000000 
C            1.0480000000      -3.2260000000      12.3060000000 
C           -0.3550000000      -3.3740000000      12.3060000000 
C            1.6960000000      -2.9380000000      13.5370000000 
C            1.0480000000      -3.2260000000      14.7670000000 
C            2.7440000000      -1.9940000000      15.9980000000 
C            1.6960000000      -2.9380000000      15.9980000000 
C            3.0990000000      -1.3800000000      17.2290000000 
C            2.7440000000      -1.9940000000      18.4590000000 
C            3.0990000000      -1.3800000000      19.6900000000 
C           -2.7440000000      -1.9940000000       0.0000000000 
C           -3.3180000000      -0.7050000000       0.0000000000 
C           -2.2700000000      -2.5210000000       1.2310000000 
C           -2.7440000000      -1.9940000000       2.4610000000 
C           -1.0480000000      -3.2260000000       3.6920000000 
C           -2.2700000000      -2.5210000000       3.6920000000 
C           -0.3550000000      -3.3740000000       4.9220000000 
C           -1.0480000000      -3.2260000000       6.1530000000 
C            1.0480000000      -3.2260000000       7.3840000000 
C           -0.3550000000      -3.3740000000       7.3840000000 
C            1.6960000000      -2.9380000000       8.6140000000 
C            1.0480000000      -3.2260000000       9.8450000000 
C            2.7440000000      -1.9940000000      11.0760000000 
C            1.6960000000      -2.9380000000      11.0760000000 
C            3.0990000000      -1.3800000000      12.3060000000 
C            2.7440000000      -1.9940000000      13.5370000000 
C            3.0990000000      -1.3800000000      14.7670000000 
C           -0.3550000000      -3.3740000000       0.0000000000 
C           -1.0480000000      -3.2260000000       1.2310000000 
C            1.0480000000      -3.2260000000       2.4610000000 
C           -0.3550000000      -3.3740000000       2.4610000000 
C            1.6960000000      -2.9380000000       3.6920000000 
C            1.0480000000      -3.2260000000       4.9220000000 
C            2.7440000000      -1.9940000000       6.1530000000 
C            1.6960000000      -2.9380000000       6.1530000000 
C            3.0990000000      -1.3800000000       7.3840000000 
C            2.7440000000      -1.9940000000       8.6140000000 
C            3.0990000000      -1.3800000000       9.8450000000 
C            1.0480000000      -3.2260000000       0.0000000000 
C            2.7440000000      -1.9940000000       1.2310000000 
C            1.6960000000      -2.9380000000       1.2310000000 
C            3.0990000000      -1.3800000000       2.4610000000 
C            2.7440000000      -1.9940000000       3.6920000000 
C            3.0990000000      -1.3800000000       4.9220000000 
C            3.0990000000      -1.3800000000       0.0000000000 
C            7.5790000000      -7.5710000000      15.4340000000 
C            7.5440000000      -6.6060000000      14.2400000000 
C            8.9750000000      -6.0680000000      13.9500000000 
C            9.0740000000      -5.2000000000      12.6740000000 
C           10.4100000000      -4.4450000000      12.5620000000 
C           10.6910000000      -3.3680000000      13.6220000000 
C            9.6290000000      -2.2370000000      13.6890000000 
O            8.4720000000      -2.8090000000      14.2710000000 
C            7.4230000000      -1.8780000000      14.3640000000 
O            6.5690000000      -1.9760000000      13.2650000000 
C            6.6560000000      -2.0710000000      15.6790000000 
C            5.8200000000      -3.3670000000      15.7630000000 
C            6.6560000000      -4.6690000000      15.7320000000 
C            6.4540000000      -5.4980000000      14.4320000000 
O            6.4150000000      -4.6390000000      13.3100000000 
C            5.5270000000      -5.1350000000      12.3340000000 
O            4.2110000000      -4.8210000000      12.6830000000 
C            5.8590000000      -4.5070000000      10.9840000000 
C            5.1240000000      -5.2220000000       9.8560000000 
C            5.4540000000      -4.6060000000       8.4900000000 
C            6.8800000000      -4.9260000000       8.0210000000 
C            7.6810000000      -3.6650000000       7.6810000000 
C            7.0180000000      -2.9070000000       6.5200000000 
C            7.7540000000      -1.6260000000       6.1470000000 
C            6.8690000000      -0.7600000000       5.2640000000 
C            7.7070000000       0.1240000000       4.3430000000 
C            8.4770000000       1.1810000000       5.1370000000 
C            9.6070000000       1.7830000000       4.2960000000 
C            9.8750000000       3.3060000000       4.2060000000 
C           10.5490000000       3.5980000000       2.8280000000 
C           12.0760000000       3.7760000000       2.7750000000 
C           12.6550000000       4.3670000000       1.4910000000 
O           12.6830000000       4.1680000000       3.9760000000 
O            8.6360000000       3.9640000000       4.3180000000 
O           10.5960000000       0.8780000000       3.9020000000 
C            6.8310000000       0.7520000000       3.2600000000 
C            9.1330000000      -4.0430000000       7.3600000000 
C            4.4550000000      -5.0920000000       7.4430000000 
C           10.1290000000      -0.9590000000      14.4960000000 
C           11.6510000000      -0.8630000000      14.7460000000 
C            9.5740000000       0.4110000000      13.9710000000 
C            9.5550000000       0.6830000000      12.4430000000 
C            8.2890000000       0.1420000000      11.7500000000 
C            8.0330000000       0.5880000000      10.2940000000 
C            6.9490000000      -0.3300000000       9.7130000000 
C            7.6150000000       2.0810000000      10.1340000000 
C            8.7510000000       3.0780000000      10.4770000000 
C            8.4700000000       4.5060000000       9.9660000000 
C            9.6490000000       5.4390000000      10.2720000000 
O            7.2860000000       5.0260000000      10.5180000000 
O            6.4380000000       2.3630000000      10.8550000000 
C           10.8740000000       0.3820000000      11.7220000000 
C            8.8780000000      -6.0400000000      11.4050000000 
H            8.2110000000      -8.4530000000      15.1930000000 
H            6.5560000000      -7.9360000000      15.6690000000 
H            8.0010000000      -7.0750000000      16.3350000000 
H            7.2250000000      -7.2250000000      13.3760000000 
H            9.6750000000      -6.9270000000      13.8470000000 
H            9.3250000000      -5.4960000000      14.8300000000 
H           10.5060000000      -3.9770000000      11.5570000000 
H           11.6760000000      -2.9610000000      13.3250000000 
H           10.8220000000      -3.8320000000      14.6220000000 
H            9.4070000000      -1.9740000000      12.6380000000 
H            5.9730000000      -1.2040000000      15.8020000000 
H            7.3740000000      -2.0360000000      16.5260000000 
H            5.0420000000      -3.3710000000      14.9730000000 
H            5.2720000000      -3.3360000000      16.7310000000 
H            6.3350000000      -5.2990000000      16.5910000000 
H            7.7210000000      -4.4450000000      15.9260000000 
H            5.4750000000      -6.0200000000      14.5750000000 
H            5.6040000000      -3.4250000000      10.9860000000 
H            5.3510000000      -6.3120000000       9.8630000000 
H            7.4240000000      -5.5540000000       8.7570000000 
H            6.9250000000      -3.5570000000       5.6230000000 
H            8.0730000000      -1.0570000000       7.0460000000 
H            6.1650000000      -0.1590000000       5.8790000000 
H            7.7890000000       1.9510000000       5.5480000000 
H           10.1650000000       2.4670000000       5.0780000000 
H           10.5140000000       3.8460000000       4.9350000000 
H           10.2900000000       4.6470000000       2.5710000000 
H           10.0260000000       3.0820000000       1.9900000000 
H           11.5100000000       2.7670000000       2.7460000000 
H           12.5110000000       5.4680000000       1.4860000000 
H           12.1530000000       3.9290000000       0.6020000000 
H           13.7400000000       4.1420000000       1.4360000000 
H           12.5200000000       5.1430000000       4.0550000000 
H            8.0940000000       3.7330000000       3.5170000000 
H           10.3020000000       0.5450000000       3.0150000000 
H            6.2940000000      -0.0440000000       2.7040000000 
H            7.4590000000       1.3130000000       2.5360000000 
H            6.0920000000       1.4480000000       3.7120000000 
H            9.5850000000      -4.5740000000       8.2240000000 
H            9.7420000000      -3.1340000000       7.1750000000 
H            9.1760000000      -4.7000000000       6.4660000000 
H            3.4210000000      -4.8780000000       7.7750000000 
H            4.5540000000      -6.1870000000       7.2830000000 
H            4.6260000000      -4.5680000000       6.4800000000 
H            9.7180000000      -1.0680000000      15.5250000000 
H           12.2290000000      -0.8130000000      13.8020000000 
H           12.0040000000      -1.7310000000      15.3410000000 
H           11.8900000000       0.0410000000      15.3460000000 
H           10.1530000000       1.2400000000      14.4320000000 
H            8.5480000000       0.5580000000      14.3700000000 
H            7.3900000000       0.3390000000      12.3700000000 
H            8.9420000000       0.4070000000       9.6840000000 
H            6.0340000000      -0.2890000000      10.3370000000 
H            7.3080000000      -1.3820000000       9.6950000000 
H            6.6860000000      -0.0300000000       8.6770000000 
H            7.3820000000       2.2320000000       9.0560000000 
H            8.9180000000       3.1100000000      11.5740000000 
H            9.6910000000       2.7260000000       9.9990000000 
H            8.3490000000       4.4700000000       8.8620000000 
H            9.8350000000       5.4890000000      11.3670000000 
H            9.4280000000       6.4630000000       9.9010000000 
H           10.5690000000       5.0760000000       9.7670000000 
H            7.4060000000       5.0610000000      11.5040000000 
H            6.6770000000       2.4420000000      11.8140000000 
H           11.7150000000       0.8490000000      12.2750000000 
H           10.8830000000       0.8260000000      10.7090000000 
H           11.0440000000      -0.7090000000      11.6280000000 
H            7.8790000000      -6.5170000000      11.3800000000 
H            9.6580000000      -6.8270000000      11.3320000000 
H            8.9470000000      -5.3850000000      10.5130000000 
