# Supplementary material for: Density Functional Theory-Based Studies Predict Carbon Nanotubes as Effective Mycolactone Inhibitors
Source: Molecules. 2022 Jul 11;27(14):4440. doi: 10.3390/molecules27144440 (PMC9316911; doi:10.3390/molecules27144440)
Supplement: Supplementary file 1 [file molecules-27-04440-s001.zip › CNT(5,5).txt]

    ATOMIC POSITIONS in crystal coordinates for the CNT (5,5) structure used in the manuscript

C            3.3920000000       0.0000000000      27.0740000000 
C            3.3180000000       0.7050000000      28.3040000000 
C            3.3920000000       0.0000000000      22.1510000000 
C            3.3180000000       0.7050000000      23.3820000000 
C            3.3920000000       0.0000000000      24.6120000000 
C            2.7440000000       1.9940000000      25.8430000000 
C            3.3180000000       0.7050000000      25.8430000000 
C            2.2700000000       2.5210000000      27.0740000000 
C            2.7440000000       1.9940000000      28.3040000000 
C            3.3920000000       0.0000000000      17.2290000000 
C            3.3180000000       0.7050000000      18.4590000000 
C            3.3920000000       0.0000000000      19.6900000000 
C            2.7440000000       1.9940000000      20.9210000000 
C            3.3180000000       0.7050000000      20.9210000000 
C            2.2700000000       2.5210000000      22.1510000000 
C            2.7440000000       1.9940000000      23.3820000000 
C            1.0480000000       3.2260000000      24.6120000000 
C            2.2700000000       2.5210000000      24.6120000000 
C            0.3550000000       3.3740000000      25.8430000000 
C            1.0480000000       3.2260000000      27.0740000000 
C           -1.0480000000       3.2260000000      28.3040000000 
C            0.3550000000       3.3740000000      28.3040000000 
C            3.3920000000       0.0000000000      12.3060000000 
C            3.3180000000       0.7050000000      13.5370000000 
C            3.3920000000       0.0000000000      14.7670000000 
C            2.7440000000       1.9940000000      15.9980000000 
C            3.3180000000       0.7050000000      15.9980000000 
C            2.2700000000       2.5210000000      17.2290000000 
C            2.7440000000       1.9940000000      18.4590000000 
C            1.0480000000       3.2260000000      19.6900000000 
C            2.2700000000       2.5210000000      19.6900000000 
C            0.3550000000       3.3740000000      20.9210000000 
C            1.0480000000       3.2260000000      22.1510000000 
C           -1.0480000000       3.2260000000      23.3820000000 
C            0.3550000000       3.3740000000      23.3820000000 
C           -1.6960000000       2.9380000000      24.6120000000 
C           -1.0480000000       3.2260000000      25.8430000000 
C           -2.7440000000       1.9940000000      27.0740000000 
C           -1.6960000000       2.9380000000      27.0740000000 
C           -3.0990000000       1.3800000000      28.3040000000 
C            3.3920000000       0.0000000000       7.3840000000 
C            3.3180000000       0.7050000000       8.6140000000 
C            3.3920000000       0.0000000000       9.8450000000 
C            2.7440000000       1.9940000000      11.0760000000 
C            3.3180000000       0.7050000000      11.0760000000 
C            2.2700000000       2.5210000000      12.3060000000 
C            2.7440000000       1.9940000000      13.5370000000 
C            1.0480000000       3.2260000000      14.7670000000 
C            2.2700000000       2.5210000000      14.7670000000 
C            0.3550000000       3.3740000000      15.9980000000 
C            1.0480000000       3.2260000000      17.2290000000 
C           -1.0480000000       3.2260000000      18.4590000000 
C            0.3550000000       3.3740000000      18.4590000000 
C           -1.6960000000       2.9380000000      19.6900000000 
C           -1.0480000000       3.2260000000      20.9210000000 
C           -2.7450000000       1.9940000000      22.1510000000 
C           -1.6960000000       2.9380000000      22.1510000000 
C           -3.0990000000       1.3800000000      23.3820000000 
C           -2.7440000000       1.9940000000      24.6120000000 
C           -3.3920000000       0.0000000000      25.8430000000 
C           -3.0990000000       1.3800000000      25.8430000000 
C           -3.3180000000      -0.7050000000      27.0740000000 
C           -3.3920000000       0.0000000000      28.3040000000 
C            3.3920000000       0.0000000000       2.4610000000 
C            3.3180000000       0.7050000000       3.6920000000 
C            3.3920000000       0.0000000000       4.9220000000 
C            2.7440000000       1.9940000000       6.1530000000 
C            3.3180000000       0.7050000000       6.1530000000 
C            2.2700000000       2.5210000000       7.3840000000 
C            2.7440000000       1.9940000000       8.6140000000 
C            1.0480000000       3.2260000000       9.8450000000 
C            2.2700000000       2.5210000000       9.8450000000 
C            0.3550000000       3.3740000000      11.0760000000 
C            1.0480000000       3.2260000000      12.3060000000 
C           -1.0480000000       3.2260000000      13.5370000000 
C            0.3550000000       3.3740000000      13.5370000000 
C           -1.6960000000       2.9380000000      14.7670000000 
C           -1.0480000000       3.2260000000      15.9980000000 
C           -2.7440000000       1.9940000000      17.2290000000 
C           -1.6960000000       2.9380000000      17.2290000000 
C           -3.0990000000       1.3800000000      18.4590000000 
C           -2.7440000000       1.9940000000      19.6900000000 
C           -3.3920000000       0.0000000000      20.9210000000 
C           -3.0990000000       1.3800000000      20.9210000000 
C           -3.3180000000      -0.7050000000      22.1510000000 
C           -3.3920000000       0.0000000000      23.3820000000 
C           -2.7440000000      -1.9940000000      24.6120000000 
C           -3.3180000000      -0.7050000000      24.6120000000 
C           -2.2700000000      -2.5210000000      25.8430000000 
C           -2.7440000000      -1.9940000000      27.0740000000 
C           -1.0480000000      -3.2260000000      28.3040000000 
C           -2.2700000000      -2.5210000000      28.3040000000 
C            3.3920000000       0.0000000000       0.0000000000 
C            2.7440000000       1.9940000000       1.2310000000 
C            3.3180000000       0.7050000000       1.2310000000 
C            2.2700000000       2.5210000000       2.4610000000 
C            2.7440000000       1.9940000000       3.6920000000 
C            1.0480000000       3.2260000000       4.9220000000 
C            2.2700000000       2.5210000000       4.9220000000 
C            0.3550000000       3.3740000000       6.1530000000 
C            1.0480000000       3.2260000000       7.3840000000 
C           -1.0480000000       3.2260000000       8.6140000000 
C            0.3550000000       3.3740000000       8.6140000000 
C           -1.6960000000       2.9380000000       9.8450000000 
C           -1.0480000000       3.2260000000      11.0760000000 
C           -2.7440000000       1.9940000000      12.3060000000 
C           -1.6960000000       2.9380000000      12.3060000000 
C           -3.0990000000       1.3800000000      13.5370000000 
C           -2.7440000000       1.9940000000      14.7670000000 
C           -3.3920000000       0.0000000000      15.9980000000 
C           -3.0990000000       1.3800000000      15.9980000000 
C           -3.3180000000      -0.7050000000      17.2290000000 
C           -3.3920000000       0.0000000000      18.4590000000 
C           -2.7440000000      -1.9940000000      19.6900000000 
C           -3.3180000000      -0.7050000000      19.6900000000 
C           -2.2700000000      -2.5210000000      20.9210000000 
C           -2.7440000000      -1.9940000000      22.1510000000 
C           -1.0480000000      -3.2260000000      23.3820000000 
C           -2.2700000000      -2.5210000000      23.3820000000 
C           -0.3550000000      -3.3740000000      24.6120000000 
C           -1.0480000000      -3.2260000000      25.8430000000 
C            1.0480000000      -3.2260000000      27.0740000000 
C           -0.3550000000      -3.3740000000      27.0740000000 
C            1.6960000000      -2.9380000000      28.3040000000 
C            1.0480000000       3.2260000000       0.0000000000 
C            2.2700000000       2.5210000000       0.0000000000 
C            0.3550000000       3.3740000000       1.2310000000 
C            1.0480000000       3.2260000000       2.4610000000 
C           -1.0480000000       3.2260000000       3.6920000000 
C            0.3550000000       3.3740000000       3.6920000000 
C           -1.6960000000       2.9380000000       4.9220000000 
C           -1.0480000000       3.2260000000       6.1530000000 
C           -2.7440000000       1.9940000000       7.3840000000 
C           -1.6960000000       2.9380000000       7.3840000000 
C           -3.0990000000       1.3800000000       8.6140000000 
C           -2.7440000000       1.9940000000       9.8450000000 
C           -3.3920000000       0.0000000000      11.0760000000 
C           -3.0990000000       1.3800000000      11.0760000000 
C           -3.3180000000      -0.7050000000      12.3060000000 
C           -3.3920000000       0.0000000000      13.5370000000 
C           -2.7440000000      -1.9940000000      14.7670000000 
C           -3.3180000000      -0.7050000000      14.7670000000 
C           -2.2700000000      -2.5210000000      15.9980000000 
C           -2.7440000000      -1.9940000000      17.2290000000 
C           -1.0480000000      -3.2260000000      18.4590000000 
C           -2.2700000000      -2.5210000000      18.4590000000 
C           -0.3550000000      -3.3740000000      19.6900000000 
C           -1.0480000000      -3.2260000000      20.9210000000 
C            1.0480000000      -3.2260000000      22.1510000000 
C           -0.3550000000      -3.3740000000      22.1510000000 
C            1.6960000000      -2.9380000000      23.3820000000 
C            1.0480000000      -3.2260000000      24.6120000000 
C            2.7440000000      -1.9940000000      25.8430000000 
C            1.6960000000      -2.9380000000      25.8430000000 
C            3.0990000000      -1.3800000000      27.0740000000 
C            2.7440000000      -1.9940000000      28.3040000000 
C           -1.6960000000       2.9380000000       0.0000000000 
C           -1.0480000000       3.2260000000       1.2310000000 
C           -2.7440000000       1.9940000000       2.4610000000 
C           -1.6960000000       2.9380000000       2.4610000000 
C           -3.0990000000       1.3800000000       3.6920000000 
C           -2.7440000000       1.9940000000       4.9220000000 
C           -3.3920000000       0.0000000000       6.1530000000 
C           -3.0990000000       1.3800000000       6.1530000000 
C           -3.3180000000      -0.7050000000       7.3840000000 
C           -3.3920000000       0.0000000000       8.6140000000 
C           -2.7440000000      -1.9940000000       9.8450000000 
C           -3.3180000000      -0.7050000000       9.8450000000 
C           -2.2700000000      -2.5210000000      11.0760000000 
C           -2.7440000000      -1.9940000000      12.3060000000 
C           -1.0480000000      -3.2260000000      13.5370000000 
C           -2.2700000000      -2.5210000000      13.5370000000 
C           -0.3550000000      -3.3740000000      14.7670000000 
C           -1.0480000000      -3.2260000000      15.9980000000 
C            1.0480000000      -3.2260000000      17.2290000000 
C           -0.3550000000      -3.3740000000      17.2290000000 
C            1.6960000000      -2.9380000000      18.4590000000 
C            1.0480000000      -3.2260000000      19.6900000000 
C            2.7440000000      -1.9940000000      20.9210000000 
C            1.6960000000      -2.9380000000      20.9210000000 
C            3.0990000000      -1.3800000000      22.1510000000 
C            2.7440000000      -1.9940000000      23.3820000000 
C            3.0990000000      -1.3800000000      24.6120000000 
C           -2.7440000000       1.9940000000       0.0000000000 
C           -3.3920000000       0.0000000000       1.2310000000 
C           -3.0990000000       1.3800000000       1.2310000000 
C           -3.3180000000      -0.7050000000       2.4610000000 
C           -3.3920000000       0.0000000000       3.6920000000 
C           -2.7440000000      -1.9940000000       4.9220000000 
C           -3.3180000000      -0.7050000000       4.9220000000 
C           -2.2700000000      -2.5210000000       6.1530000000 
C           -2.7440000000      -1.9940000000       7.3840000000 
C           -1.0480000000      -3.2260000000       8.6140000000 
C           -2.2700000000      -2.5210000000       8.6140000000 
C           -0.3550000000      -3.3740000000       9.8450000000 
C           -1.0480000000      -3.2260000000      11.0760000000 
C            1.0480000000      -3.2260000000      12.3060000000 
C           -0.3550000000      -3.3740000000      12.3060000000 
C            1.6960000000      -2.9380000000      13.5370000000 
C            1.0480000000      -3.2260000000      14.7670000000 
C            2.7440000000      -1.9940000000      15.9980000000 
C            1.6960000000      -2.9380000000      15.9980000000 
C            3.0990000000      -1.3800000000      17.2290000000 
C            2.7440000000      -1.9940000000      18.4590000000 
C            3.0990000000      -1.3800000000      19.6900000000 
C           -2.7440000000      -1.9940000000       0.0000000000 
C           -3.3180000000      -0.7050000000       0.0000000000 
C           -2.2700000000      -2.5210000000       1.2310000000 
C           -2.7440000000      -1.9940000000       2.4610000000 
C           -1.0480000000      -3.2260000000       3.6920000000 
C           -2.2700000000      -2.5210000000       3.6920000000 
C           -0.3550000000      -3.3740000000       4.9220000000 
C           -1.0480000000      -3.2260000000       6.1530000000 
C            1.0480000000      -3.2260000000       7.3840000000 
C           -0.3550000000      -3.3740000000       7.3840000000 
C            1.6960000000      -2.9380000000       8.6140000000 
C            1.0480000000      -3.2260000000       9.8450000000 
C            2.7440000000      -1.9940000000      11.0760000000 
C            1.6960000000      -2.9380000000      11.0760000000 
C            3.0990000000      -1.3800000000      12.3060000000 
C            2.7440000000      -1.9940000000      13.5370000000 
C            3.0990000000      -1.3800000000      14.7670000000 
C           -0.3550000000      -3.3740000000       0.0000000000 
C           -1.0480000000      -3.2260000000       1.2310000000 
C            1.0480000000      -3.2260000000       2.4610000000 
C           -0.3550000000      -3.3740000000       2.4610000000 
C            1.6960000000      -2.9380000000       3.6920000000 
C            1.0480000000      -3.2260000000       4.9220000000 
C            2.7440000000      -1.9940000000       6.1530000000 
C            1.6960000000      -2.9380000000       6.1530000000 
C            3.0990000000      -1.3800000000       7.3840000000 
C            2.7440000000      -1.9940000000       8.6140000000 
C            3.0990000000      -1.3800000000       9.8450000000 
C            1.0480000000      -3.2260000000       0.0000000000 
C            2.7440000000      -1.9940000000       1.2310000000 
C            1.6960000000      -2.9380000000       1.2310000000 
C            3.0990000000      -1.3800000000       2.4610000000 
C            2.7440000000      -1.9940000000       3.6920000000 
C            3.0990000000      -1.3800000000       4.9220000000 
C            3.0990000000      -1.3800000000       0.0000000000 
